# Supplementary material for: Arbuscular Mycorrhizal Fungi Diversity in Sophora japonica Rhizosphere at Different Altitudes and Lithologies
Source: J Fungi (Basel). 2024 May 8;10(5):340. doi: 10.3390/jof10050340 (PMC11121806; doi:10.3390/jof10050340)
Supplement: Supplementary file 1 [file jof-10-00340-s001.zip]

Archive with 1 entries (1 files):
- jof-2956700-supplementary.xlsx
