# Supplementary material for: Arbuscular Mycorrhizal Fungi Diversity in Sophora japonica Rhizosphere at Different Altitudes and Lithologies
Source: J Fungi (Basel). 2024 May 8;10(5):340. doi: 10.3390/jof10050340 (PMC11121806; doi:10.3390/jof10050340)
Supplement: Supplementary file 1 [file jof-10-00340-s001.zip › jof-2956700-supplementary.xlsx]

## Sheet: Sheet1
#OTU ID	SY1.1	SY1.2	SY1.3	SY2.1	SY2.2	SY2.3	BY1.1	BY1.2	BY1.3	BY2.1	BY2.2	BY2.3	BY3.1	BY3.2	BY3.3	SH1.1	SH1.2	SH1.3	SH2.1	SH2.2	SH2.3	SH3.1	SH3.2	SH3.3	SH4.1	SH4.2	SH4.3	SH5.1	SH5.2	SH5.3	taxonomy
OTU_1000	0	0	0	1	1	0	9	5	10	2	0	12	0	1	7	3	0	0	0	0	4	9	16	9	4	0	0	0	2	0	k:Fungi,p:Glomeromycota,c:Glomeromycetes
OTU_100	0	2	3	6	1	12	25	2164	1	4	167	81	42	10	7	6	7	4	0	6	4	1	0	1	6	8	5	4	5	1	k:Fungi,p:Glomeromycota,c:Glomeromycetes
OTU_1001	0	0	0	46	2	0	1	0	0	0	0	0	0	0	0	0	0	0	0	0	0	0	0	0	0	0	0	0	0	0	k:Fungi,p:Glomeromycota,c:Glomeromycetes,o:Diversisporales,f:Diversisporaceae,g:Diversispora
OTU_1002	0	0	0	0	0	2	22	0	0	0	71	5	0	0	0	0	0	0	16	0	4	0	0	0	2	3	3	4	1	1	k:Fungi,p:Glomeromycota,c:Glomeromycetes
OTU_1003	0	0	0	0	1	0	1	4	0	4	32	15	1	19	0	3	2	2	0	0	0	3	0	3	0	2	0	0	0	3	k:Fungi,p:Glomeromycota,c:Glomeromycetes
OTU_1004	0	0	0	24	15	27	0	0	0	0	8	0	5	1	1	1	0	0	0	0	0	1	0	0	2	0	0	1	0	1	k:Fungi,p:Glomeromycota,c:Glomeromycetes
OTU_1005	5	11	0	2	5	0	2	3	3	2	3	22	5	4	3	6	19	4	187	3	24	2	0	9	2	4	6	3	1	0	k:Fungi,p:Glomeromycota,c:Glomeromycetes
OTU_1006	0	0	2	0	2	0	19	11	0	0	2	1	12	0	0	0	0	2	0	1	0	1	1	0	0	0	0	0	2	0	k:Fungi,p:Glomeromycota,c:Glomeromycetes
OTU_1007	0	0	0	0	0	0	0	0	1	0	35	0	0	0	0	0	0	0	0	3	0	0	0	0	3	0	1	2	4	0	k:Fungi,p:Glomeromycota,c:Glomeromycetes
OTU_1008	4	0	1	0	2	1	0	0	0	0	36	0	24	0	0	0	0	0	0	0	0	0	0	0	0	0	0	0	0	0	k:Fungi,p:Glomeromycota,c:Glomeromycetes
OTU_1009	0	0	0	13	2	0	1	21	1	0	0	2	2	0	0	4	0	7	0	0	1	2	3	2	0	1	0	5	0	1	k:Fungi,p:Glomeromycota,c:Glomeromycetes
OTU_1010	44	3	4	62	52	105	74	64	17	29	12	30	7	24	19	53	27	28	19	66	26	89	42	20	86	65	25	53	73	47	k:Fungi,p:Glomeromycota,c:Glomeromycetes
OTU_1011	0	0	0	0	0	0	0	0	0	0	0	0	0	0	0	0	0	0	0	0	0	0	0	0	0	0	0	3	0	46	k:Fungi,p:Glomeromycota,c:Glomeromycetes
OTU_101	1	5	9	9	13	3	3	3	6	7	10	9	15	3	0	1	12	15	0	4	6	5	0	3	1453	912	153	6	10	0	k:Fungi,p:Glomeromycota,c:Glomeromycetes
OTU_1012	0	0	3	8	1	4	2	0	1	0	2	9	9	0	1	4	8	2	0	0	1	1	0	2	5	0	1	2	6	1	k:Fungi,p:Glomeromycota,c:Glomeromycetes
OTU_1013	0	2	0	0	0	1	0	0	0	1	0	0	0	0	0	45	3	0	0	1	1	0	0	0	0	0	0	0	0	0	k:Fungi,p:Glomeromycota,c:Glomeromycetes
OTU_1014	0	3	0	0	1	0	18	0	0	7	3	5	0	1	9	1	3	2	2	6	2	0	0	0	0	1	4	1	0	2	k:Fungi,p:Glomeromycota,c:Glomeromycetes
OTU_1015	5	3	2	24	22	67	31	51	26	93	19	8	12	2	6	14	0	17	17	19	5	3	0	4	28	39	278	294	147	295	k:Fungi,p:Glomeromycota,c:Glomeromycetes
OTU_1016	0	21	0	10	14	0	11	64	0	22	0	3	2	4	7	2	0	0	0	1	0	2	0	0	0	0	0	0	0	1	k:Fungi,p:Glomeromycota,c:Glomeromycetes
OTU_1017	0	0	1	1	2	0	2	30	0	3	5	8	0	0	0	0	4	0	1	6	2	0	1	0	1	0	0	0	1	12	k:Fungi,p:Glomeromycota,c:Glomeromycetes
OTU_1018	0	3	0	20	0	0	0	1	0	0	1	0	4	0	0	0	2	0	4	0	0	0	0	0	3	5	0	0	5	2	k:Fungi,p:Glomeromycota,c:Glomeromycetes
OTU_1019	0	5	1	0	0	0	0	0	0	3	2	1	75	0	0	9	12	2	0	6	2	0	0	0	1	0	3	1	7	8	k:Fungi,p:Glomeromycota,c:Glomeromycetes,o:Glomerales,f:Glomeraceae,g:Glomus,s:Torrecillas12b_Glo_G13
OTU_1020	0	2	1	0	1	5	5	1	6	0	2	6	3	3	1	5	5	1	2	3	1	6	4	5	9	8	6	13	1	2	k:Fungi,p:Glomeromycota,c:Glomeromycetes
OTU_1021	0	0	0	2	3	6	2	14	2	17	2	52	0	0	0	3	0	1	1	0	2	0	0	1	11	0	1	6	7	9	k:Fungi,p:Glomeromycota,c:Glomeromycetes,o:Glomerales
OTU_1022	0	2	1	2	0	0	0	0	1	0	0	0	73	0	0	0	0	1	10	0	6	0	0	0	0	0	0	2	0	0	k:Fungi,p:Glomeromycota,c:Glomeromycetes
OTU_1023	0	0	0	1	0	0	8	0	0	0	0	0	0	0	0	2	0	0	0	51	0	2	0	0	0	3	0	0	0	0	k:Fungi,p:Glomeromycota,c:Glomeromycetes
OTU_1024	0	0	0	0	0	0	1	15	7	0	0	5	0	17	28	5	0	4	0	0	0	0	0	0	0	0	0	0	0	0	k:Fungi,p:Glomeromycota,c:Glomeromycetes
OTU_1025	41	80	85	778	171	181	18	21	12	24	40	1177	780	41	38	35	25	29	115	129	47	8	63	896	204	23	45	139	79	24	k:Fungi,p:Glomeromycota,c:Glomeromycetes
OTU_1026	0	1	0	0	0	0	1	2	2	1	0	0	0	0	0	0	0	2	1	0	1	0	0	0	1	0	0	45	1	1	k:Fungi,p:Glomeromycota,c:Glomeromycetes,o:Glomerales,f:Glomeraceae,g:Glomus
OTU_1027	0	0	2	1	0	3	2	2	0	41	178	20	3	0	3	4	0	6	0	2	0	0	0	0	0	0	0	3	0	0	k:Fungi,p:Glomeromycota,c:Glomeromycetes
OTU_1028	0	2	0	0	0	0	0	0	0	7	47	10	0	0	0	0	3	0	0	0	0	0	4	0	0	1	0	0	0	0	k:Fungi,p:Glomeromycota,c:Glomeromycetes
OTU_102	8	11	16	297	579	11	2	0	1784	2	1	6	3	9	2	2	4	5	2	2	9	5	4	0	3	10	11	22	3	6	k:Fungi,p:Glomeromycota,c:Glomeromycetes
OTU_1029	0	5	8	0	1	0	2	1	0	0	0	0	1	0	0	12	3	0	0	9	4	0	0	0	22	2	1	0	4	0	k:Fungi,p:Glomeromycota,c:Glomeromycetes
OTU_1030	0	5	3	1	14	0	0	0	7	29	38	39	24	10	0	6	1	2	0	0	0	4	5	0	0	0	0	0	6	0	k:Fungi,p:Glomeromycota,c:Glomeromycetes
OTU_1031	0	0	0	0	1	3	0	0	0	36	2	0	0	1	1	2	0	0	1	11	0	3	0	0	10	5	2	2	0	2	k:Fungi,p:Glomeromycota,c:Glomeromycetes
OTU_1032	0	11	4	862	41	11	4	1	3	4	0	0	0	5	0	5	3	0	3	6	2	1	0	3	6	3	11	2	1	2	k:Fungi,p:Glomeromycota,c:Glomeromycetes
OTU_1033	0	0	3	0	0	0	1	11	8	17	3	0	0	0	0	0	0	0	0	2	0	0	2	0	0	0	1	0	0	0	k:Fungi,p:Glomeromycota,c:Glomeromycetes
OTU_1034	0	0	0	0	1	0	0	0	0	0	0	0	34	12	0	0	0	0	0	3	2	0	0	12	1	19	5	9	1	0	k:Fungi,p:Glomeromycota,c:Glomeromycetes
OTU_1035	0	0	0	2	0	0	0	0	0	0	21	4	7	7	1	0	0	0	0	1	0	0	0	3	0	0	2	0	0	0	k:Fungi,p:Glomeromycota,c:Glomeromycetes
OTU_103	5	27	0	16	8	12	3752	4	34	6	43	0	14	9	17	768	92	330	2	6	4	2	7	1	2085	134	2169	6	4	18	k:Fungi,p:Glomeromycota,c:Glomeromycetes
OTU_1036	0	0	0	0	0	0	0	0	0	0	0	0	0	0	3	7	3	11	0	1	0	1	0	0	22	5	20	3	5	2	k:Fungi,p:Glomeromycota,c:Glomeromycetes
OTU_1037	0	0	5	0	6	4	7	1	1	0	0	0	0	1	0	0	1	5	0	0	5	0	0	0	1	10	13	12	5	0	k:Fungi,p:Glomeromycota,c:Glomeromycetes
OTU_1038	0	2	2	3	2	0	5	11	4	2	0	0	0	0	0	2	3	0	0	15	0	0	1	0	5	3	5	1	3	2	k:Fungi,p:Glomeromycota,c:Glomeromycetes
OTU_1039	1	0	0	0	0	0	9	0	0	0	0	0	0	0	0	0	0	0	0	45	6	0	0	0	0	4	0	0	0	0	k:Fungi,p:Glomeromycota,c:Glomeromycetes
OTU_1040	0	0	0	0	1	0	0	1	2	0	0	1	0	0	2	0	0	1	1	9	4	0	1	0	5	0	4	8	7	4	k:Fungi,p:Glomeromycota,c:Glomeromycetes
OTU_1041	0	0	4	2	9	0	0	0	0	0	0	3	0	0	0	0	0	0	0	19	0	0	0	0	0	0	0	29	4	1	k:Fungi,p:Glomeromycota,c:Glomeromycetes
OTU_104	1	0	1	8	2	5	3	0	4	40	7	4	10	4	3	207	1871	7	4	17	12	7	0	3	12	3	27	8	13	8	k:Fungi,p:Glomeromycota,c:Glomeromycetes
OTU_1042	1	4	0	8	17	47	0	1	0	0	0	1	0	0	0	0	0	1	0	1	0	0	0	0	0	3	0	3	23	0	k:Fungi,p:Glomeromycota,c:Glomeromycetes
OTU_1043	0	0	0	0	0	0	2	2	0	25	8	1	4	0	0	0	1	0	0	0	0	0	1	2	0	0	0	0	0	1	k:Fungi,p:Glomeromycota,c:Glomeromycetes
OTU_1044	0	0	14	7	6	2	3	0	1	1	0	0	0	0	1	6	3	0	0	0	0	0	0	0	1	0	0	0	6	0	k:Fungi,p:Glomeromycota,c:Glomeromycetes
OTU_1045	8	0	13	2	5	7	0	0	2	0	2	3	1	0	3	3	2	0	4	1	0	4	0	4	2	7	0	0	4	0	k:Fungi,p:Glomeromycota,c:Glomeromycetes
OTU_1046	0	0	0	7	0	5	0	0	0	0	0	0	0	0	0	0	0	0	0	0	0	40	2	0	0	0	0	0	4	0	k:Fungi,p:Glomeromycota,c:Glomeromycetes,o:Glomerales
OTU_1047	0	0	0	0	0	1	0	0	0	0	1	20	0	0	1	6	0	0	0	0	0	25	0	0	0	0	0	0	0	0	k:Fungi,p:Glomeromycota,c:Glomeromycetes
OTU_1048	4	0	0	0	0	0	0	1	0	1	17	1	2	0	0	0	8	1	0	3	3	1	1	0	0	0	0	0	3	0	k:Fungi,p:Glomeromycota,c:Glomeromycetes
OTU_1049	0	26	0	0	0	0	0	0	0	0	0	0	0	0	0	1	0	0	0	0	0	0	0	0	37	0	6	0	0	0	k:Fungi,p:Glomeromycota,c:Glomeromycetes
OTU_1050	0	0	0	7	5	2	2	2	4	0	0	6	0	1	1	1	0	1	0	13	1	7	2	3	1	0	9	0	0	5	k:Fungi,p:Glomeromycota,c:Glomeromycetes
OTU_105	13	18	10	421	218	183	503	77	147	535	163	84	560	40	9	51	173	21	17	11	45	769	30	9	17	70	76	261	93	358	k:Fungi,p:Glomeromycota,c:Glomeromycetes
OTU_1051	54	298	3	123	65	66	10	8	13	7	7	6	7	4	2	0	9	8	0	3	1	3	4	3	10	38	19	9	4	7	k:Fungi,p:Glomeromycota,c:Glomeromycetes,o:Paraglomerales
OTU_1052	0	4	0	0	3	0	0	4	1	0	0	0	23	0	0	1	0	0	0	3	0	3	0	0	29	1	2	2	0	0	k:Fungi,p:Glomeromycota,c:Glomeromycetes
OTU_1053	0	0	0	21	3	18	0	0	0	0	0	1	0	0	0	0	0	0	0	1	0	0	0	0	0	2	1	0	16	2	k:Fungi,p:Glomeromycota,c:Glomeromycetes
OTU_10	5392	566	18828	875	399	354	475	528	678	583	546	554	316	1145	800	334	2642	203	167	134	752	165	238	433	366	3853	421	638	1528	861	k:Fungi,p:Glomeromycota,c:Glomeromycetes,o:Paraglomerales,f:Paraglomeraceae
OTU_1054	4	0	0	0	1	1	0	0	2	0	1	0	0	0	0	0	32	0	1	0	0	0	0	1	0	0	2	0	0	3	k:Fungi,p:Glomeromycota,c:Glomeromycetes
OTU_1055	0	0	0	0	1	1	0	0	0	40	0	0	0	0	0	1	0	1	0	0	0	0	0	0	0	0	1	4	0	0	k:Fungi,p:Glomeromycota,c:Glomeromycetes
OTU_1056	15	0	1	0	3	0	0	1	0	1	2	3	0	2	0	0	20	0	0	1	0	0	0	7	1	1	17	0	0	0	k:Fungi,p:Glomeromycota,c:Glomeromycetes
OTU_1057	0	0	0	3	3	0	0	0	7	5	9	10	0	0	0	4	23	12	4	11	2	0	0	1	0	2	1	25	5	5	k:Fungi,p:Glomeromycota,c:Glomeromycetes
OTU_1058	0	0	0	0	2	0	1	0	9	0	0	2	1	7	0	0	4	18	0	1	0	0	0	2	3	6	10	0	0	1	k:Fungi,p:Glomeromycota,c:Glomeromycetes
OTU_1059	0	0	0	2	0	0	1	0	0	0	0	0	0	0	0	39	0	1	0	3	0	0	0	0	0	0	0	1	0	0	k:Fungi,p:Glomeromycota,c:Glomeromycetes
OTU_1060	1	1	0	1	0	23	0	0	0	1	1	0	0	0	0	0	2	55	0	0	0	1	3	0	1	0	9	12	0	0	k:Fungi,p:Glomeromycota,c:Glomeromycetes
OTU_1061	0	0	2	0	2	5	1	1	0	0	3	6	0	0	1	0	0	1	0	4	0	3	0	0	3	1	22	1	2	1	k:Fungi,p:Glomeromycota,c:Glomeromycetes
OTU_1062	1	0	0	0	6	1	0	0	0	0	0	0	0	0	0	0	0	0	0	0	0	0	0	0	35	8	8	1	0	0	k:Fungi,p:Glomeromycota,c:Glomeromycetes,o:Paraglomerales
OTU_106	2	32	10	97	351	96	150	43	261	1389	96	695	1658	32	24	28	94	17	24	10	23	229	16	19	11	21	77	91	73	181	k:Fungi,p:Glomeromycota,c:Glomeromycetes
OTU_1063	2	0	0	14	0	1	0	2	0	0	0	0	0	0	0	0	0	1	0	0	0	12	0	1	0	5	0	0	0	2	k:Fungi,p:Glomeromycota,c:Glomeromycetes
OTU_1064	0	0	1	0	1	1	0	0	1	0	2	8	2	3	1	4	0	5	0	0	4	2	0	0	14	1	3	1	0	0	k:Fungi,p:Glomeromycota,c:Glomeromycetes
OTU_1065	0	0	0	2	6	30	3	0	0	0	0	2	0	0	0	0	0	0	0	0	0	0	3	0	0	0	11	6	2	0	k:Fungi,p:Glomeromycota,c:Glomeromycetes
OTU_1066	0	0	0	0	0	0	3	2	2	6	14	1	4	2	2	13	7	6	0	0	1	0	0	1	0	1	0	0	0	0	k:Fungi,p:Glomeromycota,c:Glomeromycetes
OTU_1067	0	0	0	0	1	2	1	0	2	0	2	0	0	0	0	17	1	2	4	0	3	0	0	0	0	0	0	60	19	21	k:Fungi,p:Glomeromycota,c:Glomeromycetes
OTU_1068	0	0	0	0	0	0	0	0	0	0	0	0	0	32	0	1	0	0	0	0	0	0	0	0	0	0	0	1	0	0	k:Fungi,p:Glomeromycota,c:Glomeromycetes
OTU_1069	0	0	0	0	0	1	4	0	0	0	0	0	7	0	2	6	9	6	1	2	0	0	1	31	4	1	0	7	2	6	k:Fungi,p:Glomeromycota,c:Glomeromycetes
OTU_1070	0	0	0	2	8	11	0	0	0	9	0	2	0	0	0	1	0	0	2	7	4	0	0	2	0	2	34	2	4	8	k:Fungi,p:Glomeromycota,c:Glomeromycetes
OTU_1071	0	0	0	0	4	0	0	0	0	0	0	0	70	4	0	0	0	0	0	0	0	0	0	0	4	19	9	1	0	0	k:Fungi,p:Glomeromycota,c:Glomeromycetes
OTU_107	117	26	46	7	7	6	34	7	14	689	28	28	246	16	14	86	17	40	9	40	13	15	6	2	1006	234	189	49	56	25	k:Fungi,p:Glomeromycota,c:Glomeromycetes,o:Glomerales
OTU_1072	0	0	0	0	0	0	0	0	0	0	0	0	0	0	0	0	0	0	0	0	0	0	0	0	64	0	1	0	0	0	k:Fungi,p:Glomeromycota,c:Glomeromycetes
OTU_1073	0	0	0	64	4	1	0	0	0	0	0	1	0	0	0	0	0	0	1	0	0	0	0	3	0	0	0	1	0	0	k:Fungi,p:Glomeromycota,c:Glomeromycetes
OTU_1074	0	0	0	0	6	0	0	0	0	0	0	1	1	0	0	0	0	0	0	0	0	0	0	0	0	0	74	0	0	1	k:Fungi,p:Glomeromycota,c:Glomeromycetes
OTU_1075	0	0	0	45	0	0	0	0	1	0	0	0	0	1	0	0	0	0	0	0	0	0	0	0	0	0	0	0	0	1	k:Fungi,p:Glomeromycota,c:Glomeromycetes,o:Paraglomerales,f:Paraglomeraceae,g:Paraglomus
OTU_1076	0	0	2	0	1	0	0	0	0	0	46	18	0	0	0	0	0	0	0	0	0	0	0	1	1	4	21	0	0	0	k:Fungi,p:Glomeromycota,c:Glomeromycetes
OTU_1077	1	0	1	23	17	14	13	0	4	1	0	3	48	0	0	6	0	12	3	2	2	0	0	0	7	3	0	10	23	8	k:Fungi,p:Glomeromycota,c:Glomeromycetes,o:Glomerales
OTU_1078	1	0	0	0	0	0	2	0	0	0	0	1	0	0	1	0	0	0	0	0	0	2	0	0	3	10	33	0	0	0	k:Fungi,p:Glomeromycota,c:Glomeromycetes
OTU_1079	0	0	0	36	11	6	1	0	0	0	2	0	0	0	0	0	0	0	0	0	3	2	1	0	1	0	0	0	0	0	k:Fungi,p:Glomeromycota,c:Glomeromycetes
OTU_1080	1	18	0	4	0	0	2	7	0	0	0	0	0	0	2	0	0	2	1	0	1	1	0	1	0	0	0	2	6	0	k:Fungi,p:Glomeromycota,c:Glomeromycetes
OTU_1081	0	16	0	0	0	1	6	4	25	0	1	17	0	1	2	0	0	4	0	0	0	9	1	0	0	0	0	0	2	0	k:Fungi,p:Glomeromycota,c:Glomeromycetes
OTU_1082	0	0	0	0	0	0	0	0	0	4	41	2	0	7	0	1	0	0	0	0	0	0	2	1	0	0	0	0	0	2	k:Fungi,p:Glomeromycota,c:Glomeromycetes
OTU_1083	0	1	0	0	0	0	5	12	3	3	0	1	7	0	0	9	5	1	0	0	1	0	0	0	24	4	11	0	0	0	k:Fungi,p:Glomeromycota,c:Glomeromycetes
OTU_1084	0	0	0	0	0	0	0	0	0	0	0	1	0	0	0	0	0	0	0	0	0	0	0	0	41	0	0	0	0	0	k:Fungi,p:Glomeromycota,c:Glomeromycetes
OTU_108	4	9	6	715	113	21	5	18	4	16	8	188	21	2037	7	31	12	5	36	51	20	79	45	63	20	17	42	19	18	19	k:Fungi,p:Glomeromycota,c:Glomeromycetes
OTU_1085	0	0	0	0	0	0	1	0	0	0	0	0	2	0	0	0	9	0	0	1	47	2	0	0	1	0	0	0	0	0	k:Fungi,p:Glomeromycota,c:Glomeromycetes
OTU_1086	0	7	43	0	1	0	0	1	4	6	2	0	1	2	1	1	0	1	0	0	0	0	0	0	1	0	0	0	0	0	k:Fungi,p:Glomeromycota,c:Glomeromycetes
OTU_1087	0	0	0	0	0	1	0	0	0	2	5	2	2	0	0	0	15	0	0	0	1	0	0	0	3	0	3	0	0	4	k:Fungi,p:Glomeromycota,c:Glomeromycetes
OTU_1088	6	30	0	0	0	0	0	0	0	0	0	0	1	0	1	0	0	0	0	0	0	0	0	0	0	0	0	0	0	0	k:Fungi,p:Glomeromycota,c:Glomeromycetes
OTU_1089	0	0	0	0	0	1	4	0	0	0	14	0	0	0	0	0	16	0	0	1	0	0	0	0	46	0	0	0	0	0	k:Fungi,p:Glomeromycota,c:Glomeromycetes
OTU_1090	0	0	0	0	0	0	0	0	0	0	0	0	0	5	1	0	0	0	2	0	0	0	12	40	0	0	0	0	0	0	k:Fungi,p:Glomeromycota,c:Glomeromycetes
OTU_1091	0	1	4	0	0	0	0	0	0	0	36	3	6	4	0	2	1	3	0	2	0	0	0	1	1	6	32	0	0	0	k:Fungi,p:Glomeromycota,c:Glomeromycetes
OTU_109	15	30	23	58	25	35	5	4	3	5	6	11	7	13	10	13	13	4	19	64	34	4	1	9	11	19	15	311	985	422	k:Fungi,p:Glomeromycota,c:Glomeromycetes
OTU_1092	0	0	0	0	0	1	0	1	0	1	0	0	46	0	0	0	0	0	0	0	2	0	0	0	0	2	2	0	0	0	k:Fungi,p:Glomeromycota,c:Glomeromycetes
OTU_1093	0	1	4	1	7	2	2	3	2	10	3	12	7	0	3	1	2	10	2	26	7	1	0	2	7	4	0	3	0	0	k:Fungi,p:Glomeromycota,c:Glomeromycetes
OTU_1094	0	0	0	0	4	0	0	0	0	4	50	6	0	0	0	0	0	1	0	1	0	0	1	1	0	2	0	0	1	0	k:Fungi,p:Glomeromycota,c:Glomeromycetes
OTU_1095	0	0	48	1	0	1	2	0	0	0	0	0	1	0	0	0	0	0	0	0	0	0	0	0	0	0	0	0	0	0	k:Fungi,p:Glomeromycota,c:Glomeromycetes
OTU_1096	0	0	0	0	0	0	0	0	0	0	0	0	2	0	0	0	0	0	36	2	0	0	0	0	0	0	0	2	2	0	k:Fungi,p:Glomeromycota,c:Glomeromycetes
OTU_1097	0	1	0	0	0	0	0	0	0	18	2	3	0	0	0	25	0	0	0	0	5	1	0	0	0	0	0	0	1	0	k:Fungi,p:Glomeromycota,c:Glomeromycetes
OTU_1098	0	0	0	0	6	0	5	4	6	0	0	0	0	0	1	3	0	7	0	5	2	0	0	0	2	3	1	0	0	0	k:Fungi,p:Glomeromycota,c:Glomeromycetes
OTU_1099	0	0	1	1	0	0	1	0	6	0	0	3	0	1	0	0	0	0	0	0	0	1	0	2	1	5	0	0	36	1	k:Fungi,p:Glomeromycota,c:Glomeromycetes,o:Paraglomerales,f:Paraglomeraceae,g:Paraglomus
OTU_1100	0	3	1	0	1	2	15	0	7	0	0	1	0	1	0	0	0	0	1	0	2	1	1	0	0	0	0	12	20	0	k:Fungi,p:Glomeromycota,c:Glomeromycetes
OTU_1101	0	0	0	68	17	10	0	0	1	0	0	2	0	0	0	1	1	0	1	0	0	0	0	0	1	0	0	0	3	6	k:Fungi,p:Glomeromycota,c:Glomeromycetes
OTU_1102	0	5	5	0	0	1	4	6	0	0	0	0	0	0	2	0	0	0	3	0	1	0	0	1	0	15	32	0	0	2	k:Fungi,p:Glomeromycota,c:Glomeromycetes
OTU_1103	0	0	0	0	0	1	0	0	0	0	0	0	0	0	0	0	2	0	1	39	2	0	0	0	0	0	0	0	0	1	k:Fungi,p:Glomeromycota,c:Glomeromycetes
OTU_1104	0	0	6	3	6	1	0	0	1	0	1	0	1	0	0	14	14	3	0	31	0	3	1	2	16	6	1	0	0	0	k:Fungi,p:Glomeromycota,c:Glomeromycetes
OTU_1105	0	1	1	6	0	4	2	2	0	0	0	0	9	0	0	12	0	1	0	8	0	0	0	1	2	7	51	4	0	2	k:Fungi,p:Glomeromycota,c:Glomeromycetes
OTU_110	514	767	209	116	158	271	43	9	25	55	20	50	9	23	59	72	92	64	17	20	21	5	10	21	393	242	485	300	674	156	k:Fungi,p:Glomeromycota,c:Glomeromycetes
OTU_1106	0	0	2	1	28	1	8	14	4	1	5	1	0	7	1	1	1	9	0	0	0	2	0	5	6	8	14	0	1	3	k:Fungi,p:Glomeromycota,c:Glomeromycetes
OTU_1107	0	0	0	1	0	6	2	31	1	18	3	1	0	0	0	3	2	0	0	14	0	0	0	0	0	0	1	0	3	1	k:Fungi,p:Glomeromycota,c:Glomeromycetes
OTU_1108	1	1	0	1	0	0	0	0	0	10	26	0	0	0	0	0	2	0	0	0	0	0	0	1	0	0	3	1	0	3	k:Fungi,p:Glomeromycota,c:Glomeromycetes,o:Archaeosporales,f:Archaeosporaceae,g:Archaeospora
OTU_1109	30	0	0	0	0	0	0	0	0	0	0	0	0	0	0	0	37	0	0	3	0	0	0	0	0	0	0	3	0	0	k:Fungi,p:Glomeromycota,c:Glomeromycetes
OTU_1110	0	0	0	0	0	1	1	0	3	2	0	9	1	0	0	21	0	12	0	0	0	1	3	0	0	0	3	0	3	0	k:Fungi,p:Glomeromycota,c:Glomeromycetes
OTU_1111	1	4	1	0	3	1	0	0	0	0	1	7	0	2	3	6	120	0	1	2	0	0	0	2	0	0	0	0	2	1	k:Fungi,p:Glomeromycota,c:Glomeromycetes,o:Diversisporales,f:Diversisporaceae
OTU_1112	2	0	5	3	0	0	8	0	3	1	6	4	102	4	3	7	17	148	0	0	3	62	2	2	36	38	39	4	1	2	k:Fungi,p:Glomeromycota,c:Glomeromycetes
OTU_1113	4	12	9	7	12	0	1	5	1	3	0	2	2	3	2	0	0	0	1	0	5	2	4	2	0	0	17	2	1	3	k:Fungi,p:Glomeromycota,c:Glomeromycetes
OTU_111	3	5	3	198	95	7	3	1	1	4	0	1	4	10	1	1711	22	12	0	11	5	5	2	2	14	1	2	7	9	2	k:Fungi,p:Glomeromycota,c:Glomeromycetes
OTU_1114	0	0	0	0	0	0	0	0	0	0	0	0	0	0	36	0	0	0	0	0	0	0	0	0	0	0	0	0	0	0	k:Fungi,p:Glomeromycota,c:Glomeromycetes,o:Glomerales
OTU_11	1400	424	6452	2183	6421	1808	509	1649	500	729	3023	8850	232	1683	919	153	76	96	32	59	54	507	1004	1047	85	115	144	113	127	235	k:Fungi,p:Glomeromycota,c:Glomeromycetes,o:Paraglomerales
OTU_1115	0	0	0	4	3	6	2	61	0	2	1	0	2	0	1	0	1	0	0	0	4	0	1	0	0	0	27	0	5	33	k:Fungi,p:Glomeromycota,c:Glomeromycetes
OTU_1116	16	12	1	0	0	0	0	5	0	8	3	3	9	0	0	0	0	0	0	8	1	3	1	0	7	0	2	2	1	0	k:Fungi,p:Glomeromycota,c:Glomeromycetes
OTU_1117	0	0	0	0	0	0	0	0	0	0	0	0	0	0	0	0	0	0	0	0	39	0	0	0	0	0	0	0	0	1	k:Fungi,p:Glomeromycota,c:Glomeromycetes
OTU_1118	0	0	1	0	4	23	0	0	0	0	0	1	0	0	6	2	0	2	0	1	0	1	0	0	7	38	9	0	5	6	k:Fungi,p:Glomeromycota,c:Glomeromycetes,o:Glomerales
OTU_1119	0	0	0	0	54	0	0	0	1	0	0	0	2	1	0	4	0	1	0	0	0	6	18	2	2	2	0	0	0	0	k:Fungi,p:Glomeromycota,c:Glomeromycetes
OTU_1120	0	2	1	7	0	0	22	1	7	0	0	0	3	0	3	7	3	1	0	2	0	13	0	1	0	0	0	4	27	27	k:Fungi,p:Glomeromycota,c:Glomeromycetes
OTU_1121	0	0	0	5	10	4	3	11	10	0	0	0	3	0	3	4	0	8	4	0	0	8	1	4	3	0	5	0	1	0	k:Fungi,p:Glomeromycota,c:Glomeromycetes
OTU_112	1	9	3	21	24	18	53	494	8	93	1135	41	14	11	4	69	10	4	0	1	0	40	29	3	23	17	25	6	19	6	k:Fungi,p:Glomeromycota,c:Glomeromycetes
OTU_1122	0	0	0	0	0	0	0	0	0	0	0	2	0	2	0	0	32	0	0	2	0	1	0	0	0	1	3	0	0	0	k:Fungi,p:Glomeromycota,c:Glomeromycetes,o:Diversisporales,f:Diversisporaceae,g:Diversispora,s:sp
OTU_1123	0	0	0	0	0	1	5	7	2	0	0	0	0	0	0	1	1	3	0	0	0	0	0	0	5	4	7	0	0	1	k:Fungi,p:Glomeromycota,c:Glomeromycetes
OTU_1124	7	0	2	2	0	2	1	0	0	0	1	0	0	2	6	0	0	3	8	0	5	0	0	4	0	0	0	0	1	0	k:Fungi,p:Glomeromycota,c:Glomeromycetes
OTU_1125	0	0	0	1	18	0	0	1	0	1	1	14	0	0	0	2	2	25	12	5	9	1	0	2	1	0	2	11	1	6	k:Fungi,p:Glomeromycota,c:Glomeromycetes
OTU_1126	0	0	0	0	0	0	0	0	0	0	0	0	53	0	0	0	0	1	0	0	0	0	0	0	0	0	4	0	0	0	k:Fungi,p:Glomeromycota,c:Glomeromycetes
OTU_1127	1	20	2	3	0	0	5	4	9	0	0	0	0	1	0	11	0	0	0	0	0	0	0	0	0	0	0	0	0	0	k:Fungi,p:Glomeromycota,c:Glomeromycetes
OTU_1128	0	0	0	0	1	0	0	0	0	0	0	0	0	0	0	0	6	1	0	2	0	0	0	0	0	1	0	5	10	21	k:Fungi,p:Glomeromycota,c:Glomeromycetes,o:Glomerales,f:Glomeraceae,g:Glomus
OTU_1129	26	7	7	0	0	1	0	0	0	0	0	0	0	0	0	0	0	0	0	1	0	0	0	0	0	0	0	0	0	0	k:Fungi,p:Glomeromycota,c:Glomeromycetes
OTU_1130	0	0	1	0	2	0	0	0	0	0	1	8	0	0	0	0	0	0	1	0	0	36	1	1	0	1	0	0	1	0	k:Fungi,p:Glomeromycota,c:Glomeromycetes
OTU_1131	0	0	0	0	0	0	0	0	0	39	1	0	0	0	0	0	0	0	0	0	0	0	0	0	0	0	1	0	0	1	k:Fungi,p:Glomeromycota,c:Glomeromycetes
OTU_1132	0	13	0	0	13	14	0	0	0	0	0	0	0	0	0	0	1	0	2	18	5	0	0	0	0	0	0	3	0	0	k:Fungi,p:Glomeromycota,c:Glomeromycetes
OTU_1133	10	5	13	59	6	53	3	108	2	1	9	770	28	10	8	82	5	36	0	0	6	8	4	4	27	9	32	46	57	12	k:Fungi,p:Glomeromycota,c:Glomeromycetes
OTU_1134	0	0	1	0	1	0	10	0	6	1	0	0	0	1	0	3	3	0	0	17	0	0	0	3	14	0	7	0	0	0	k:Fungi,p:Glomeromycota,c:Glomeromycetes
OTU_1135	0	0	0	4	0	0	0	0	5	5	23	0	0	1	0	2	0	10	0	5	0	3	3	0	0	0	0	0	1	0	k:Fungi,p:Glomeromycota,c:Glomeromycetes
OTU_1136	0	0	0	0	0	0	0	0	0	0	0	0	0	0	0	40	0	0	0	0	0	0	0	0	0	0	0	0	0	0	k:Fungi,p:Glomeromycota,c:Glomeromycetes
OTU_1137	0	0	5	2	2	0	0	0	1	26	1	1	0	6	1	0	0	0	0	0	3	0	2	0	1	1	4	1	0	2	k:Fungi,p:Glomeromycota,c:Glomeromycetes
OTU_1138	1	0	0	12	18	3	1	0	0	0	0	2	1	0	2	0	0	1	1	9	5	4	0	0	0	0	0	5	4	2	k:Fungi,p:Glomeromycota,c:Glomeromycetes
OTU_1139	0	0	0	0	1	0	0	0	0	0	0	0	1	0	0	0	0	0	0	0	32	0	0	0	0	0	0	0	3	0	k:Fungi,p:Glomeromycota,c:Glomeromycetes
OTU_113	9	39	27	6475	59	19	17	10	32	17	8	6	163	168	9	30	9	8	21	14	9	83	5	10	23	12	11	41	27	70	k:Fungi,p:Glomeromycota,c:Glomeromycetes,o:Paraglomerales,f:Paraglomeraceae,g:Paraglomus
OTU_1140	0	0	0	0	0	0	0	0	0	0	0	0	7	0	0	0	4	1	4	0	2	6	2	0	44	0	0	0	0	0	k:Fungi,p:Glomeromycota,c:Glomeromycetes
OTU_1141	0	0	0	1	0	0	0	3	0	3	0	5	0	0	0	0	1	0	0	0	0	0	2	4	0	1	2	8	9	3	k:Fungi,p:Glomeromycota,c:Glomeromycetes
OTU_1142	0	47	0	0	0	0	0	0	0	0	0	0	0	0	0	0	0	0	0	0	0	0	0	0	0	0	0	0	0	0	k:Fungi,p:Glomeromycota,c:Glomeromycetes
OTU_114	21	51	23	13	18	8	11	16	9	7	5	11	3	1810	62	143	40	11	9	3	10	1	10	82	14	11	36	23	45	5	k:Fungi,p:Glomeromycota,c:Glomeromycetes
OTU_1143	2	0	0	0	11	2	2	5	1	0	2	1	3	8	8	6	0	26	5	17	2	3	0	16	3	1	0	1	0	0	k:Fungi,p:Glomeromycota,c:Glomeromycetes
OTU_1144	0	0	0	0	0	0	0	0	35	6	1	0	0	0	0	0	0	0	0	1	0	0	0	0	0	0	0	0	0	0	k:Fungi,p:Glomeromycota,c:Glomeromycetes
OTU_1145	0	0	0	2	1	0	0	34	0	0	0	0	0	6	0	0	6	2	0	10	0	0	0	0	0	0	2	0	0	0	k:Fungi,p:Glomeromycota,c:Glomeromycetes
OTU_1146	0	13	0	0	0	1	2	9	16	14	3	0	0	0	0	0	0	0	2	0	0	0	0	0	0	0	0	0	0	0	k:Fungi,p:Glomeromycota,c:Glomeromycetes,o:Glomerales
OTU_1147	0	0	3	0	1	0	0	30	5	0	0	0	0	0	5	6	0	4	0	0	0	0	1	3	0	0	1	0	0	0	k:Fungi,p:Glomeromycota,c:Glomeromycetes
OTU_1148	0	0	0	0	0	1	0	0	0	0	0	0	0	0	0	0	0	4	0	0	0	0	1	83	0	0	0	0	0	0	k:Fungi,p:Glomeromycota,c:Glomeromycetes
OTU_1149	0	0	0	0	0	0	0	0	0	0	0	0	0	0	0	0	0	1	0	46	0	0	0	0	0	0	0	0	0	0	k:Fungi,p:Glomeromycota,c:Glomeromycetes
OTU_1150	0	1	0	1	23	0	0	0	1	0	0	0	3	0	0	0	9	1	0	0	2	0	0	0	0	0	0	8	0	4	k:Fungi,p:Glomeromycota,c:Glomeromycetes
OTU_1151	0	0	0	0	0	2	6	0	0	7	1	7	18	7	0	1	0	3	0	0	4	1	0	0	0	0	0	0	0	1	k:Fungi,p:Glomeromycota,c:Glomeromycetes
OTU_1152	5	11	1	158	79	276	19	5	14	6	2	4	45	10	6	10	11	9	4	2	2	6	1	5	1	15	64	111	59	84	k:Fungi,p:Glomeromycota,c:Glomeromycetes
OTU_1153	0	0	0	0	0	0	0	0	0	0	40	1	0	1	0	0	0	0	0	0	0	0	0	0	0	0	0	0	0	0	k:Fungi,p:Glomeromycota,c:Glomeromycetes
OTU_1154	0	0	4	0	0	0	0	1	0	0	0	0	0	0	0	0	0	0	0	51	0	0	0	6	0	1	0	0	0	0	k:Fungi,p:Glomeromycota,c:Glomeromycetes
OTU_1155	0	0	0	0	0	0	0	0	0	0	0	0	52	0	0	0	0	0	2	0	0	0	0	0	1	0	0	0	0	0	k:Fungi,p:Glomeromycota,c:Glomeromycetes
OTU_115	5	18	4	64	15	25	2	9	2	9	9	1	9	2	3	3	6	4	3	3	1	1	3	6	2	18	6	2994	70	8	k:Fungi,p:Glomeromycota,c:Glomeromycetes
OTU_1156	0	0	0	0	0	0	4	0	0	1	0	0	0	0	0	34	0	1	0	0	0	0	1	0	0	0	0	0	0	0	k:Fungi,p:Glomeromycota,c:Glomeromycetes
OTU_1157	0	0	0	343	47	13	51	5	8	44	3	9	237	69	20	141	18	280	65	88	75	117	12	16	126	71	3	31	50	0	k:Fungi,p:Glomeromycota,c:Glomeromycetes
OTU_1158	0	0	0	0	2	0	0	0	0	0	0	0	14	0	0	0	0	2	0	0	0	21	0	0	4	0	1	0	0	0	k:Fungi,p:Glomeromycota,c:Glomeromycetes
OTU_1159	0	0	2	1	47	0	0	0	0	0	0	3	1	0	0	0	1	1	23	0	6	0	0	4	0	0	0	0	0	0	k:Fungi,p:Glomeromycota,c:Glomeromycetes
OTU_1160	7	0	2	0	1	0	4	30	8	7	8	1	85	3	0	0	7	2	7	1	2	1	0	0	35	0	18	0	0	0	k:Fungi,p:Glomeromycota,c:Glomeromycetes
OTU_1161	14	0	5	0	0	0	0	0	1	0	20	1	0	1	0	0	10	0	3	0	0	0	2	0	0	0	0	0	0	0	k:Fungi,p:Glomeromycota,c:Glomeromycetes
OTU_1162	0	0	1	3	0	0	0	0	0	0	0	0	0	0	0	15	14	0	1	0	0	0	0	0	2	2	5	3	0	0	k:Fungi,p:Glomeromycota,c:Glomeromycetes
OTU_116	27	29	25	8	27	6	72	126	109	180	71	1096	6	46	23	55	12	33	37	279	23	79	7	24	325	29	56	18	42	22	k:Fungi,p:Glomeromycota,c:Glomeromycetes
OTU_1163	10	1	60	0	0	0	0	0	1	0	0	0	0	0	0	0	0	0	0	0	3	0	0	0	0	1	0	0	0	0	k:Fungi,p:Glomeromycota,c:Glomeromycetes
OTU_1164	0	0	0	0	0	0	0	0	1	0	3	3	0	0	1	7	0	17	0	0	0	4	1	0	0	0	0	0	0	0	k:Fungi,p:Glomeromycota,c:Glomeromycetes
OTU_1165	0	0	0	11	23	1	4	3	0	3	3	0	1	1	1	0	9	8	0	16	2	2	0	0	14	1	1	0	1	1	k:Fungi,p:Glomeromycota,c:Glomeromycetes
OTU_1166	0	0	0	0	3	0	9	0	0	0	0	0	0	0	0	0	2	0	0	0	0	30	0	0	0	0	0	0	0	0	k:Fungi,p:Glomeromycota,c:Glomeromycetes
OTU_1167	0	0	0	1	3	9	4	2	0	0	1	0	0	0	0	1	0	0	0	12	2	0	0	0	0	0	0	0	9	9	k:Fungi,p:Glomeromycota,c:Glomeromycetes
OTU_1168	0	0	0	1	3	0	2	0	0	11	1	3	0	0	0	36	2	1	0	0	0	0	0	0	0	8	0	0	1	1	k:Fungi,p:Glomeromycota,c:Glomeromycetes
OTU_1169	0	0	0	0	0	0	0	0	7	0	0	0	0	0	0	0	26	0	0	0	0	0	0	0	1	0	0	0	14	0	k:Fungi,p:Glomeromycota,c:Glomeromycetes,o:Glomerales,f:Glomeraceae,g:Glomus,s:Wirsel_OTU14
OTU_1170	0	0	0	0	40	1	2	0	0	0	0	0	0	0	0	0	0	0	0	0	0	1	0	0	0	0	4	0	0	1	k:Fungi,p:Glomeromycota,c:Glomeromycetes,o:Glomerales
OTU_1171	0	0	0	9	10	10	6	0	2	4	32	11	3	3	0	5	5	8	1	1	1	24	6	3	40	16	39	6	6	17	k:Fungi,p:Glomeromycota,c:Glomeromycetes
OTU_117	167	349	113	43	31	11	291	329	232	316	694	59	416	351	19	73	7	68	5	145	31	68	43	48	96	13	38	5	50	16	k:Fungi,p:Glomeromycota,c:Glomeromycetes
OTU_1172	10	24	7	10	26	16	0	0	5	3	4	2	2	4	0	0	0	0	23	6	21	0	1	3	5	48	12	36	29	3	k:Fungi,p:Glomeromycota,c:Glomeromycetes
OTU_1173	0	2	1	23	44	1	1	0	0	0	0	0	0	0	1	0	0	0	0	0	0	0	0	0	0	1	0	0	0	0	k:Fungi,p:Glomeromycota,c:Glomeromycetes
OTU_1174	0	0	0	0	0	0	0	0	0	0	0	0	0	0	0	2	0	23	2	6	1	0	0	0	2	0	0	1	0	3	k:Fungi,p:Glomeromycota,c:Glomeromycetes
OTU_1175	0	0	0	12	6	19	0	0	0	1	0	0	0	1	0	0	0	0	0	0	0	0	2	0	0	2	0	0	2	2	k:Fungi,p:Glomeromycota,c:Glomeromycetes
OTU_1176	0	39	0	0	0	0	0	0	0	0	1	0	0	1	0	0	0	0	0	0	0	0	2	0	0	0	0	0	1	0	k:Fungi,p:Glomeromycota,c:Glomeromycetes
OTU_1177	0	0	0	0	0	0	0	1	0	1	0	3	0	1	0	2	0	2	1	21	2	0	0	0	1	11	10	0	0	3	k:Fungi,p:Glomeromycota,c:Glomeromycetes
OTU_1178	0	0	0	0	0	1	0	4	1	0	0	0	0	0	0	15	4	7	0	9	0	0	0	0	1	0	0	0	0	5	k:Fungi,p:Glomeromycota,c:Glomeromycetes
OTU_1179	0	0	0	0	0	0	2	3	0	0	1	2	18	8	0	0	0	0	0	0	0	0	1	0	1	0	0	0	0	0	k:Fungi,p:Glomeromycota,c:Glomeromycetes
OTU_1180	0	0	0	1	0	4	1	0	0	1	0	1	0	0	2	0	1	2	0	0	2	12	0	0	7	4	9	0	4	3	k:Fungi,p:Glomeromycota,c:Glomeromycetes
OTU_118	0	1	1	0	3	2	1	0	4	8	1	5	0	0	3	0	1	9	0	0	1698	2	0	6	0	0	3	3	0	0	k:Fungi,p:Glomeromycota,c:Glomeromycetes
OTU_1181	3	3	1	0	0	0	0	0	0	0	1	0	0	0	1	0	0	0	2	0	18	0	0	0	0	0	0	0	0	1	k:Fungi,p:Glomeromycota,c:Glomeromycetes
OTU_1182	0	0	0	1	4	1	7	3	0	0	0	0	0	0	0	0	4	10	0	0	0	0	0	0	0	1	0	1	3	0	k:Fungi,p:Glomeromycota,c:Glomeromycetes
OTU_1183	0	2	0	0	0	0	2	0	0	2	21	13	0	0	0	0	0	0	1	0	0	14	2	0	3	0	0	0	0	0	k:Fungi,p:Glomeromycota,c:Glomeromycetes
OTU_1184	0	0	0	0	2	0	4	7	1	0	2	1	0	0	0	0	0	0	0	0	1	0	0	0	0	2	4	2	7	5	k:Fungi,p:Glomeromycota,c:Glomeromycetes
OTU_1185	0	0	0	0	0	0	0	0	0	0	0	0	7	0	1	16	0	1	0	0	0	0	0	0	1	1	0	0	3	0	k:Fungi,p:Glomeromycota,c:Glomeromycetes
OTU_1186	0	0	0	0	0	0	0	0	0	0	0	0	0	0	0	0	0	0	0	44	0	0	0	0	0	0	0	0	0	0	k:Fungi,p:Glomeromycota,c:Glomeromycetes
OTU_1187	0	0	0	12	11	6	0	0	4	1	3	0	1	0	0	1	1	0	0	9	9	19	0	2	0	0	3	40	19	21	k:Fungi,p:Glomeromycota,c:Glomeromycetes,o:Glomerales,f:Glomeraceae,g:Glomus
OTU_1188	1	15	0	0	0	1	7	13	30	13	35	0	5	1	0	3	1	0	0	0	0	8	3	14	2	0	3	0	1	1	k:Fungi,p:Glomeromycota,c:Glomeromycetes
OTU_1189	0	0	0	0	22	0	6	0	0	2	5	0	3	0	0	0	2	0	0	0	0	3	2	0	0	7	0	0	0	0	k:Fungi,p:Glomeromycota,c:Glomeromycetes
OTU_1190	0	0	0	5	3	10	11	0	10	0	0	0	1	1	0	6	0	3	0	1	1	0	0	0	8	43	21	3	2	45	k:Fungi,p:Glomeromycota,c:Glomeromycetes
OTU_119	0	31	6	132	163	81	15	150	56	8	4	7	6	3	5	78	37	25	121	628	116	3	5	7	20	20	17	123	88	143	k:Fungi,p:Glomeromycota,c:Glomeromycetes
OTU_1191	0	0	2	0	0	0	0	1	0	0	1	3	73	3	0	0	0	0	0	3	0	6	0	0	0	0	1	0	0	0	k:Fungi,p:Glomeromycota,c:Glomeromycetes
OTU_1192	0	0	0	0	0	0	0	0	0	24	4	0	0	0	0	0	0	0	0	2	0	0	0	0	0	0	0	0	0	0	k:Fungi,p:Glomeromycota,c:Glomeromycetes
OTU_1193	0	0	1	0	0	0	0	2	34	0	0	0	0	0	0	0	0	0	0	0	0	0	0	0	0	0	0	0	0	0	k:Fungi,p:Glomeromycota,c:Glomeromycetes,o:Glomerales,f:Claroideoglomeraceae,g:Claroideoglomus
OTU_1194	0	0	0	27	0	2	0	0	0	1	0	0	0	0	0	0	0	1	0	0	0	0	0	0	0	0	14	0	0	0	k:Fungi,p:Glomeromycota,c:Glomeromycetes
OTU_1195	2	0	33	0	0	0	0	0	0	0	0	0	0	0	0	0	0	0	0	0	0	0	0	0	1	0	0	1	0	0	k:Fungi,p:Glomeromycota,c:Glomeromycetes
OTU_1196	0	0	0	3	1	0	29	11	0	0	8	0	0	0	0	0	0	0	0	0	0	0	0	0	0	0	0	0	0	0	k:Fungi,p:Glomeromycota,c:Glomeromycetes
OTU_1197	0	0	0	11	48	3	9	3	9	0	0	0	0	0	0	0	0	5	0	1	1	1	0	1	0	14	21	2	16	2	k:Fungi,p:Glomeromycota,c:Glomeromycetes
OTU_1198	0	0	0	0	2	0	0	0	0	1	3	32	0	0	0	0	0	2	0	0	0	0	0	0	0	0	0	1	0	0	k:Fungi,p:Glomeromycota,c:Glomeromycetes
OTU_1199	0	36	0	0	0	0	1	6	0	4	0	0	0	0	0	0	0	0	0	0	0	0	0	0	4	0	3	0	0	0	k:Fungi,p:Glomeromycota,c:Glomeromycetes,o:Glomerales
OTU_1200	0	0	0	0	0	0	0	0	0	0	0	0	0	0	0	0	0	0	0	0	0	0	0	0	0	0	0	0	36	0	k:Fungi,p:Glomeromycota,c:Glomeromycetes
OTU_120	0	0	7	2	2	0	1	1	0	0	0	1948	1	0	0	0	0	3	3	0	1	0	0	1	0	0	0	7	3	4	k:Fungi,p:Glomeromycota,c:Glomeromycetes
OTU_1201	25	0	6	0	3	0	0	0	0	0	1	1	1	0	1	3	0	4	0	14	0	0	1	0	4	0	4	0	1	0	k:Fungi,p:Glomeromycota,c:Glomeromycetes
OTU_1202	0	0	0	0	0	0	0	0	0	1	0	2	3	0	0	0	0	0	0	4	4	0	0	14	3	4	10	0	0	0	k:Fungi,p:Glomeromycota,c:Glomeromycetes
OTU_1203	3	0	0	0	0	0	0	2	0	0	2	2	2	0	2	0	0	0	0	0	0	14	1	0	3	1	0	0	0	0	k:Fungi,p:Glomeromycota,c:Glomeromycetes,o:Glomerales
OTU_1204	0	0	0	0	7	25	0	0	0	0	0	0	0	0	0	4	0	0	0	0	0	1	0	0	0	1	0	0	0	0	k:Fungi,p:Glomeromycota,c:Glomeromycetes
OTU_1205	4	0	0	2	8	0	0	45	18	0	2	2	25	3	0	0	0	3	6	0	0	10	0	4	0	2	0	2	0	0	k:Fungi,p:Glomeromycota,c:Glomeromycetes
OTU_1206	0	0	1	0	0	0	3	5	4	0	1	25	1	0	0	0	0	1	0	0	12	0	0	0	1	1	0	0	0	0	k:Fungi,p:Glomeromycota,c:Glomeromycetes
OTU_1207	0	0	0	1	1	1	0	2	0	0	0	0	0	1	0	0	1	0	0	28	2	0	3	0	0	0	0	0	0	0	k:Fungi,p:Glomeromycota,c:Glomeromycetes
OTU_1208	0	31	9	0	1	0	0	0	0	0	0	0	1	0	0	0	0	0	0	0	0	2	1	0	6	1	0	0	0	0	k:Fungi,p:Glomeromycota,c:Glomeromycetes
OTU_1209	0	19	27	5	4	5	7	2	44	2	0	3	0	0	0	1	18	87	1	0	0	2	1	0	1	2	2	8	3	7	k:Fungi,p:Glomeromycota,c:Glomeromycetes,o:Paraglomerales,f:Paraglomeraceae,g:Paraglomus
OTU_1210	3	0	3	0	2	0	65	78	14	0	0	0	0	2	0	0	5	0	0	0	0	0	0	4	0	3	0	0	0	0	k:Fungi,p:Glomeromycota,c:Glomeromycetes
OTU_12	110	1439	135	2638	96	1237	60	36	241	196	24	32	777	58	30	281	100	247	62	19	33	31	18	21	296	80	66	2923	316	28951	k:Fungi,p:Glomeromycota,c:Glomeromycetes,o:Paraglomerales
OTU_1211	0	7	1	3	3	6	0	0	0	3	0	1	0	3	2	0	1	9	0	3	0	0	0	0	2	0	0	0	0	5	k:Fungi,p:Glomeromycota,c:Glomeromycetes
OTU_1212	0	0	2	0	15	0	0	2	0	0	2	3	2	2	1	0	0	0	0	1	0	4	3	6	0	0	0	0	0	1	k:Fungi,p:Glomeromycota,c:Glomeromycetes
OTU_1213	1	0	7	3	14	8	0	0	0	1	0	1	4	0	0	1	0	0	0	0	0	0	4	0	0	0	1	0	2	0	k:Fungi,p:Glomeromycota,c:Glomeromycetes
OTU_121	387	66	2123	94	54	57	36	18	73	22	48	46	101	1810	90	99	121	27	85	79	36	11	14	30	162	1075	119	172	140	53	k:Fungi,p:Glomeromycota,c:Glomeromycetes
OTU_1214	0	0	0	4	2	1	1	3	0	0	1	1	7	12	0	20	1	0	0	0	2	1	4	4	0	6	1	0	1	7	k:Fungi,p:Glomeromycota,c:Glomeromycetes
OTU_1215	0	0	0	1	1	0	0	0	0	3	3	0	0	0	0	0	0	0	1	0	0	3	0	0	19	3	10	0	4	27	k:Fungi,p:Glomeromycota,c:Glomeromycetes
OTU_1216	23	5	7	1	0	0	1	0	0	0	0	0	0	0	0	0	0	0	0	0	0	2	0	0	0	0	0	2	0	0	k:Fungi,p:Glomeromycota,c:Glomeromycetes
OTU_1217	0	0	0	14	6	2	3	0	0	1	11	2	3	0	1	0	0	0	0	0	0	0	0	0	1	0	0	0	2	12	k:Fungi,p:Glomeromycota,c:Glomeromycetes
OTU_1218	19	0	0	5	18	7	0	0	0	1	1	0	0	3	0	0	1	0	0	0	0	0	0	0	0	0	0	0	0	0	k:Fungi,p:Glomeromycota,c:Glomeromycetes
OTU_1219	1	0	1	8	11	0	0	0	6	33	17	6	8	4	5	5	0	4	1	4	3	4	1	11	2	2	2	8	13	23	k:Fungi,p:Glomeromycota,c:Glomeromycetes
OTU_1220	75	1	24	0	2	0	0	9	0	0	1	0	0	4	3	0	1	0	0	3	0	0	0	1	2	0	0	0	2	0	k:Fungi,p:Glomeromycota,c:Glomeromycetes
OTU_1221	7	0	0	4	3	0	1	0	0	0	0	6	1	0	3	2	0	7	4	0	3	0	1	2	2	2	0	2	3	0	k:Fungi,p:Glomeromycota,c:Glomeromycetes
OTU_1222	1	0	0	0	0	0	0	0	1	0	0	0	0	0	0	0	0	0	0	0	0	0	0	0	34	0	3	0	0	0	k:Fungi,p:Glomeromycota,c:Glomeromycetes
OTU_122	25	1335	62	20	14	4	8	5	10	54	19	7	6	3	14	17	6	9	10	15	14	2	4	8	11	20	14	137	473	615	k:Fungi,p:Glomeromycota,c:Glomeromycetes
OTU_1223	0	2	0	25	19	4	1	4	2	1	5	3	0	2	2	2	0	5	0	4	3	12	8	0	4	30	15	8	1	4	k:Fungi,p:Glomeromycota,c:Glomeromycetes
OTU_1224	3	0	0	0	0	0	1	3	0	1	0	0	0	0	0	1	0	0	0	2	0	0	1	0	0	0	0	8	5	16	k:Fungi,p:Glomeromycota,c:Glomeromycetes
OTU_1225	0	0	0	0	0	0	0	0	0	0	1	0	0	0	0	0	3	0	0	2	0	0	0	2	0	0	0	18	2	5	k:Fungi,p:Glomeromycota,c:Glomeromycetes
OTU_1226	0	0	0	5	0	0	9	12	1	177	53	15	1	2	2	0	4	0	0	0	4	4	0	0	0	0	3	0	6	0	k:Fungi,p:Glomeromycota,c:Glomeromycetes
OTU_1227	0	0	0	5	18	2	0	0	1	4	0	0	0	0	0	0	1	0	0	0	0	5	0	9	0	0	0	0	0	0	k:Fungi,p:Glomeromycota,c:Glomeromycetes,o:Paraglomerales,f:Paraglomeraceae,g:Paraglomus
OTU_1	22767	12226	15873	4672	7633	7564	27970	13447	6666	9114	11978	21297	9609	14196	5198	9361	11927	14909	5982	9251	6717	5209	6894	27593	18645	14980	20311	8143	11216	4727	k:Fungi,p:Glomeromycota,c:Glomeromycetes
OTU_1228	1	0	0	0	0	2	3	26	2	1	7	1	2	0	0	0	0	0	0	0	0	1	0	1	0	4	0	0	0	0	k:Fungi,p:Glomeromycota,c:Glomeromycetes
OTU_1229	0	0	0	0	0	0	0	0	0	0	1	0	0	0	0	4	0	5	0	31	0	0	0	0	5	0	3	0	0	0	k:Fungi,p:Glomeromycota,c:Glomeromycetes
OTU_1230	0	0	0	0	0	8	2	0	0	1	1	0	0	0	0	0	1	1	0	0	0	0	0	0	0	0	0	1	13	4	k:Fungi,p:Glomeromycota,c:Glomeromycetes
OTU_1231	1	0	0	4	0	17	0	0	0	0	0	37	1	0	0	0	0	0	0	1	0	4	1	0	0	0	0	0	15	2	k:Fungi,p:Glomeromycota,c:Glomeromycetes
OTU_123	137	115	35	71	101	36	285	437	274	286	136	148	81	143	32	173	13	100	11	549	86	138	28	94	111	62	78	13	34	53	k:Fungi,p:Glomeromycota,c:Glomeromycetes
OTU_1232	0	1	0	6	9	0	0	16	0	7	0	0	1	0	0	0	0	0	0	1	0	0	3	0	0	2	0	5	1	6	k:Fungi,p:Glomeromycota,c:Glomeromycetes
OTU_1233	0	0	0	9	7	1	0	0	0	0	0	19	16	3	0	0	0	0	0	0	1	2	0	0	0	1	8	8	0	0	k:Fungi,p:Glomeromycota,c:Glomeromycetes
OTU_1234	0	0	0	0	0	0	0	0	0	0	0	0	0	0	0	0	0	0	0	0	0	1	28	0	0	0	0	0	0	0	k:Fungi,p:Glomeromycota,c:Glomeromycetes
OTU_1235	0	0	1	0	0	3	0	0	0	0	0	0	0	1	0	0	0	0	0	0	0	0	0	0	0	0	0	0	0	29	k:Fungi,p:Glomeromycota,c:Glomeromycetes
OTU_1236	3	0	0	0	0	1	0	0	0	0	0	0	25	1	0	2	0	0	3	0	0	15	0	6	10	0	0	0	0	0	k:Fungi,p:Glomeromycota,c:Glomeromycetes
OTU_1237	1	1	0	55	34	0	0	0	9	0	1	0	0	1	0	0	0	0	1	0	0	0	0	0	0	0	0	3	0	0	k:Fungi,p:Glomeromycota,c:Glomeromycetes
OTU_1238	0	1	0	1	0	7	0	0	0	0	0	0	0	0	0	0	0	0	0	21	0	1	0	0	0	0	0	0	0	1	k:Fungi,p:Glomeromycota,c:Glomeromycetes
OTU_1239	0	0	0	0	0	0	0	0	0	0	0	0	0	0	0	0	0	0	0	0	0	1	0	1	32	0	0	0	0	0	k:Fungi,p:Glomeromycota,c:Glomeromycetes
OTU_1240	0	0	0	0	2	1	1	1	0	10	15	2	0	1	0	0	0	0	0	0	0	0	0	0	6	1	0	0	0	0	k:Fungi,p:Glomeromycota,c:Glomeromycetes
OTU_1241	0	0	0	0	0	0	0	0	0	4	35	5	0	0	0	0	0	1	0	0	0	0	0	0	0	0	0	0	0	0	k:Fungi,p:Glomeromycota,c:Glomeromycetes
OTU_124	1	13	2	11	34	5	71	34	35	188	231	98	250	171	13	18	53	156	2	16	3	238	77	39	319	52	113	14	49	36	k:Fungi,p:Glomeromycota,c:Glomeromycetes
OTU_1242	0	0	0	0	0	4	0	0	0	0	0	0	0	0	0	0	0	0	3	1	0	10	0	0	0	4	0	0	9	15	k:Fungi,p:Glomeromycota,c:Glomeromycetes
OTU_1243	29	0	16	0	0	0	0	0	0	0	0	0	2	0	0	0	0	1	0	0	0	0	0	0	0	0	0	0	0	0	k:Fungi,p:Glomeromycota,c:Glomeromycetes
OTU_1244	0	0	0	9	0	0	0	0	0	0	0	0	0	0	0	0	0	0	0	2	0	0	0	27	0	0	0	0	0	0	k:Fungi,p:Glomeromycota,c:Glomeromycetes
OTU_1245	0	0	0	2	3	0	0	0	0	2	6	1	10	4	0	0	3	2	0	0	0	1	0	0	0	0	0	0	0	0	k:Fungi,p:Glomeromycota,c:Glomeromycetes
OTU_1246	0	8	1	0	0	0	8	7	2	2	0	0	0	0	0	0	4	0	0	22	1	0	1	0	0	0	0	0	0	2	k:Fungi,p:Glomeromycota,c:Glomeromycetes
OTU_1247	0	1	0	0	1	0	0	0	0	0	0	0	1	0	0	0	0	3	0	39	0	0	0	0	0	4	0	0	0	0	k:Fungi,p:Glomeromycota,c:Glomeromycetes
OTU_1248	0	0	0	2	6	3	0	1	0	3	0	2	3	0	2	8	0	1	0	0	1	5	0	3	4	5	1	1	3	14	k:Fungi,p:Glomeromycota,c:Glomeromycetes
OTU_1249	2	0	0	0	0	0	0	0	0	0	0	0	0	0	0	0	0	0	0	0	0	0	0	0	0	21	1	13	2	0	k:Fungi,p:Glomeromycota,c:Glomeromycetes
OTU_1250	0	0	0	0	0	0	1	0	0	0	0	0	0	0	0	1	0	0	0	0	0	0	26	4	0	0	0	0	0	0	k:Fungi,p:Glomeromycota,c:Glomeromycetes
OTU_1251	0	0	0	0	0	0	0	0	0	20	5	10	0	0	0	0	0	0	0	0	0	1	2	0	0	0	0	0	0	0	k:Fungi,p:Glomeromycota,c:Glomeromycetes
OTU_125	12	15	21	11	23	39	13	92	21	6	13	6	1344	10	29	33	17	3	8	4	14	5	6	15	306	30	30	14	7	20	k:Fungi,p:Glomeromycota,c:Glomeromycetes
OTU_1252	0	0	0	0	1	0	0	0	0	0	0	0	1	0	0	2	0	0	1	0	0	35	3	1	0	0	0	0	0	1	k:Fungi,p:Glomeromycota,c:Glomeromycetes
OTU_1253	0	0	0	0	0	26	0	0	0	0	0	0	0	0	0	0	0	0	0	0	0	0	0	0	0	0	0	0	4	0	k:Fungi,p:Glomeromycota,c:Glomeromycetes
OTU_1254	869	1	1	3	5	2	3	0	1	4	3	6	30	3	2	5	7	3	4	4	2	5	4	3	7	6	4	2	0	1	k:Fungi,p:Glomeromycota,c:Glomeromycetes
OTU_1255	0	0	0	3	0	2	0	1	4	0	0	0	0	0	0	3	0	0	0	15	0	0	4	1	0	0	0	0	2	0	k:Fungi,p:Glomeromycota,c:Glomeromycetes
OTU_1256	0	0	0	2	1	10	0	0	0	0	3	6	0	0	0	0	2	0	0	0	0	0	0	0	1	1	2	0	2	0	k:Fungi,p:Glomeromycota,c:Glomeromycetes
OTU_1257	0	0	0	3	5	2	2	1	0	0	2	0	0	0	0	3	0	0	1	0	0	1	3	1	0	0	0	2	5	9	k:Fungi,p:Glomeromycota,c:Glomeromycetes
OTU_1258	0	0	0	1	0	0	0	0	0	0	20	0	6	13	0	0	0	0	0	1	1	0	0	0	0	0	0	0	0	0	k:Fungi,p:Glomeromycota,c:Glomeromycetes
OTU_1259	0	0	0	0	0	0	2	0	0	0	0	1	0	0	0	0	0	0	0	0	0	0	19	0	9	0	0	0	13	0	k:Fungi,p:Glomeromycota,c:Glomeromycetes
OTU_1260	0	0	0	0	0	0	0	0	0	0	0	0	0	0	0	0	0	0	2	1	1	0	0	0	2	0	8	16	1	0	k:Fungi,p:Glomeromycota,c:Glomeromycetes
OTU_1261	0	0	0	0	0	0	10	69	0	0	3	1	3	0	5	1	2	0	0	0	0	0	0	0	2	6	0	1	0	0	k:Fungi,p:Glomeromycota,c:Glomeromycetes,o:Paraglomerales,f:Paraglomeraceae,g:Paraglomus,s:Alguacil12a_Para_1
OTU_126	19	282	40	506	421	50	7	16	1714	18	10	2	7	12	1	3	3	4	16	6	1	5	8	2	30	266	47	23	12	31	k:Fungi,p:Glomeromycota,c:Glomeromycetes,o:Paraglomerales,f:Paraglomeraceae,g:Paraglomus
OTU_1262	0	2	0	0	0	0	1	4	0	1	0	0	0	0	0	0	0	0	0	0	0	0	0	0	20	0	12	0	0	0	k:Fungi,p:Glomeromycota,c:Glomeromycetes
OTU_1263	0	0	0	0	4	24	0	0	22	0	0	0	0	0	0	0	0	0	0	0	0	0	0	0	0	0	1	0	0	0	k:Fungi,p:Glomeromycota,c:Glomeromycetes
OTU_1264	0	0	0	4	0	6	19	0	0	0	0	0	0	0	0	0	0	0	0	0	0	0	0	0	0	0	1	0	3	0	k:Fungi,p:Glomeromycota,c:Glomeromycetes
OTU_1265	0	0	0	2	3	0	1	0	0	0	0	21	0	0	0	0	0	2	0	0	0	0	0	0	1	0	1	0	1	0	k:Fungi,p:Glomeromycota,c:Glomeromycetes
OTU_1266	4	37	4	0	0	0	0	2	14	3	0	7	0	0	0	4	0	0	0	9	0	6	0	0	0	0	0	0	0	0	k:Fungi,p:Glomeromycota,c:Glomeromycetes
OTU_1267	2	0	0	0	0	3	0	0	0	4	0	2	1	1	0	0	0	0	0	5	1	0	0	0	8	2	3	1	3	0	k:Fungi,p:Glomeromycota,c:Glomeromycetes,o:Glomerales
OTU_1268	18	7	3	0	4	3	0	0	0	0	0	0	0	0	0	0	0	0	4	2	0	0	0	0	0	0	2	0	0	0	k:Fungi,p:Glomeromycota,c:Glomeromycetes
OTU_1269	0	0	0	1	0	2	0	1	2	0	0	0	0	0	0	14	3	11	1	4	0	0	0	0	1	0	0	0	0	0	k:Fungi,p:Glomeromycota,c:Glomeromycetes
OTU_1270	30	0	10	5	6	0	9	14	13	10	5	6	5	0	2	0	0	0	0	0	0	6	3	1	0	0	0	0	5	9	k:Fungi,p:Glomeromycota,c:Glomeromycetes
OTU_1271	0	1	0	3	0	0	3	2	3	3	17	1	12	18	0	17	27	8	1	0	1	14	4	1	2	0	0	0	0	0	k:Fungi,p:Glomeromycota,c:Glomeromycetes
OTU_1272	23	0	7	3	1	0	3	0	2	7	5	20	1	6	0	2	0	4	0	0	0	1	0	0	2	1	1	0	0	0	k:Fungi,p:Glomeromycota,c:Glomeromycetes
OTU_127	291	68	34	10	57	42	90	91	76	52	58	66	568	28	24	81	116	28	5	29	88	0	4	5	94	100	65	59	67	24	k:Fungi,p:Glomeromycota,c:Glomeromycetes
OTU_1273	0	0	0	3	0	1	1	0	0	0	0	0	0	0	0	1	0	0	2	0	0	2	0	0	0	18	0	0	0	0	k:Fungi,p:Glomeromycota,c:Glomeromycetes
OTU_1274	4	0	7	4	6	0	0	0	0	0	0	1	0	0	0	6	0	0	0	8	1	0	0	0	0	0	1	4	0	5	k:Fungi,p:Glomeromycota,c:Glomeromycetes
OTU_1275	0	0	1	1	0	0	2	3	34	0	0	0	0	0	0	2	0	0	0	0	0	0	0	0	0	0	0	0	0	0	k:Fungi,p:Glomeromycota,c:Glomeromycetes
OTU_1276	0	3	0	0	0	0	0	0	4	1	0	0	1	0	0	0	0	0	0	0	1	0	4	0	0	19	0	0	0	0	k:Fungi,p:Glomeromycota,c:Glomeromycetes,o:Paraglomerales
OTU_1277	1	4	4	3	8	3	74	38	151	60	142	2	13	2	0	1	10	1	0	1	4	3	4	49	1	0	0	7	6	9	k:Fungi,p:Glomeromycota,c:Glomeromycetes,o:Glomerales,f:Glomeraceae,g:Glomus,s:ORVIN_GLO3D
OTU_1278	0	0	0	0	4	1	0	0	0	0	1	0	2	0	0	0	0	0	0	0	3	0	0	4	3	0	19	0	0	0	k:Fungi,p:Glomeromycota,c:Glomeromycetes
OTU_1279	2	0	3	0	3	0	0	10	0	4	0	8	0	1	0	0	0	8	2	0	1	0	2	3	8	0	8	4	2	11	k:Fungi,p:Glomeromycota,c:Glomeromycetes
OTU_1280	0	0	0	0	0	0	2	16	12	3	6	2	0	0	0	0	0	1	0	0	0	0	0	0	1	1	0	0	0	0	k:Fungi,p:Glomeromycota,c:Glomeromycetes
OTU_1281	0	0	0	1	1	16	0	0	0	0	0	0	0	0	0	0	0	0	0	0	0	0	0	0	1	0	0	7	0	0	k:Fungi,p:Glomeromycota,c:Glomeromycetes
OTU_128	1	34	27	12	12	35	107	81	3	17	12	79	255	11	16	51	62	30	5	442	16	37	5	7	191	54	88	34	37	13	k:Fungi,p:Glomeromycota,c:Glomeromycetes
OTU_1282	0	0	0	0	0	0	0	0	0	4	0	0	0	0	0	2	0	6	0	0	0	0	0	0	3	11	2	0	0	0	k:Fungi,p:Glomeromycota,c:Glomeromycetes
OTU_1283	0	0	1	40	0	1	0	0	0	0	0	0	2	0	0	0	0	0	0	0	0	0	0	0	0	0	0	0	0	0	k:Fungi,p:Glomeromycota,c:Glomeromycetes
OTU_1284	3	3	0	31	48	40	25	25	2	4	3	15	19	10	36	52	6	12	10	64	10	21	31	14	10	17	8	18	27	36	k:Fungi,p:Glomeromycota,c:Glomeromycetes
OTU_1285	25	4	9	0	0	0	0	0	4	0	0	0	0	0	0	0	0	0	0	1	0	0	0	0	0	0	0	0	1	0	k:Fungi,p:Glomeromycota,c:Glomeromycetes
OTU_1286	0	1	0	8	1	0	0	4	0	0	0	0	0	0	1	1	1	0	0	1	0	0	0	0	0	1	2	1	11	4	k:Fungi,p:Glomeromycota,c:Glomeromycetes
OTU_1287	0	0	0	1	0	0	0	1	2	1	2	0	0	2	0	3	0	0	0	14	2	0	1	0	0	3	13	0	7	0	k:Fungi,p:Glomeromycota,c:Glomeromycetes
OTU_1288	0	0	0	1	9	0	0	0	1	0	0	0	0	0	0	2	0	7	1	0	3	0	0	0	4	0	0	12	0	43	k:Fungi,p:Glomeromycota,c:Glomeromycetes,o:Glomerales
OTU_1289	0	0	0	15	0	0	0	0	11	0	0	0	0	0	0	0	0	0	0	0	0	0	0	0	1	4	0	0	0	0	k:Fungi,p:Glomeromycota,c:Glomeromycetes
OTU_1290	0	39	0	0	0	0	1	0	2	2	0	0	0	0	0	0	0	2	0	0	0	0	0	0	0	0	0	0	0	0	k:Fungi,p:Glomeromycota,c:Glomeromycetes
OTU_1291	2	6	0	0	2	0	0	0	0	0	0	0	9	0	0	1	0	3	0	0	0	0	0	0	0	0	0	0	3	2	k:Fungi,p:Glomeromycota,c:Glomeromycetes
OTU_129	1	3	5	102	49	164	10	5	5	5	9	39	16	6	2	8	19	17	3	10	4	51	325	273	9	20	77	2287	1821	71	k:Fungi,p:Glomeromycota,c:Glomeromycetes
OTU_1292	0	0	0	0	0	0	0	0	1	1	0	0	0	2	0	0	0	0	0	0	0	0	0	36	0	0	0	0	0	0	k:Fungi,p:Glomeromycota,c:Glomeromycetes,o:Glomerales
OTU_1293	0	0	0	0	0	0	2	10	8	0	0	0	0	0	0	4	0	7	0	8	0	0	0	1	0	0	0	0	0	0	k:Fungi,p:Glomeromycota,c:Glomeromycetes
OTU_1294	2	0	0	1	0	0	1	4	0	0	0	0	1	0	0	2	0	0	0	0	0	0	1	0	7	0	14	0	0	0	k:Fungi,p:Glomeromycota,c:Glomeromycetes
OTU_1295	0	39	0	0	0	0	0	0	0	0	0	0	0	1	0	0	0	0	0	0	0	0	0	0	0	0	0	0	0	0	k:Fungi,p:Glomeromycota,c:Glomeromycetes
OTU_1296	0	0	0	0	0	0	0	0	0	0	16	3	0	0	0	1	0	0	1	0	2	0	0	0	0	0	4	0	0	0	k:Fungi,p:Glomeromycota,c:Glomeromycetes
OTU_1297	0	0	0	0	0	1	0	2	0	0	0	0	0	0	0	0	0	0	0	0	0	0	21	3	0	5	0	0	0	2	k:Fungi,p:Glomeromycota,c:Glomeromycetes
OTU_1298	0	0	0	4	1	6	1	0	0	0	1	0	0	1	0	2	0	1	0	0	0	0	2	0	0	0	0	1	8	7	k:Fungi,p:Glomeromycota,c:Glomeromycetes
OTU_1299	0	0	0	0	0	0	0	0	0	0	0	0	22	0	0	4	1	3	0	24	0	1	0	0	0	0	0	3	0	0	k:Fungi,p:Glomeromycota,c:Glomeromycetes
OTU_1300	0	0	1	7	4	1	2	0	0	0	1	0	0	1	0	0	0	1	0	0	5	0	0	2	0	0	0	48	14	17	k:Fungi,p:Glomeromycota,c:Glomeromycetes
OTU_1301	0	2	0	0	1	0	8	0	2	0	0	1	1	0	0	2	0	0	0	0	0	1	0	0	0	21	0	26	0	0	k:Fungi,p:Glomeromycota,c:Glomeromycetes,o:Glomerales,f:Glomeraceae,g:Glomus,s:sp
OTU_130	12	349	48	75	45	216	77	14	9	12	15	5	86	2	8	17	40	217	106	116	44	7	7	14	138	47	132	158	139	55	k:Fungi,p:Glomeromycota,c:Glomeromycetes
OTU_1302	10	13	12	297	2653	6	6	2	7	14	9	6	11	9	3	9	6	13	6	2	9	7	12	4	5	8	12	4	7	3	k:Fungi,p:Glomeromycota,c:Glomeromycetes
OTU_1303	0	0	0	1	6	0	0	0	0	1	11	11	1	0	0	0	0	0	0	0	0	0	0	0	0	0	0	1	0	0	k:Fungi,p:Glomeromycota,c:Glomeromycetes
OTU_1304	0	0	0	0	0	0	0	0	0	0	1	0	0	0	0	16	17	0	0	0	0	0	0	0	0	0	0	0	0	1	k:Fungi,p:Glomeromycota,c:Glomeromycetes,o:Glomerales,f:Glomeraceae,g:Glomus
OTU_1305	0	8	0	1	0	0	5	0	0	0	2	0	10	5	6	19	0	0	1	7	20	0	1	0	0	7	3	0	4	0	k:Fungi,p:Glomeromycota,c:Glomeromycetes
OTU_1306	0	0	0	0	24	0	17	0	0	0	0	0	4	1	0	1	0	0	0	0	0	0	0	1	2	0	0	0	9	0	k:Fungi,p:Glomeromycota,c:Glomeromycetes
OTU_1307	0	0	3	3	17	0	9	3	9	7	16	8	66	43	9	1	1	1	0	0	1	5	16	4	7	0	2	1	1	2	k:Fungi,p:Glomeromycota,c:Glomeromycetes
OTU_1308	0	0	0	59	17	17	0	0	4	0	1	17	12	0	1	2	4	0	0	0	2	0	0	0	0	0	0	4	2	12	k:Fungi,p:Glomeromycota,c:Glomeromycetes
OTU_1309	0	0	0	0	0	0	0	0	0	0	0	0	4	0	1	0	3	0	0	0	0	0	0	0	42	0	0	0	0	0	k:Fungi,p:Glomeromycota,c:Glomeromycetes
OTU_1310	15	0	1	0	4	0	0	0	3	0	3	10	0	14	1	3	3	8	0	0	0	0	2	0	1	0	0	0	6	0	k:Fungi,p:Glomeromycota,c:Glomeromycetes
OTU_1311	0	0	0	0	0	0	14	0	12	0	0	0	1	3	0	0	0	0	0	0	0	0	3	12	0	0	0	0	0	0	k:Fungi,p:Glomeromycota,c:Glomeromycetes
OTU_1312	1	0	0	0	0	0	0	0	0	0	0	0	0	0	0	0	0	0	0	0	0	0	0	0	0	0	0	0	23	1	k:Fungi,p:Glomeromycota,c:Glomeromycetes
OTU_1313	0	0	0	1	1	0	0	0	1	0	0	0	39	54	6	3	1	1	0	0	0	0	2	0	0	0	0	0	0	0	k:Fungi,p:Glomeromycota,c:Glomeromycetes
OTU_1314	0	0	0	4	2	0	0	0	0	0	0	0	0	1	0	0	0	0	2	0	5	2	0	2	0	1	0	2	8	2	k:Fungi,p:Glomeromycota,c:Glomeromycetes,o:Glomerales
OTU_131	485	21	162	20	11	55	147	14	16	52	6	82	79	24	21	55	17	117	3	21	41	3	16	108	345	157	88	15	22	35	k:Fungi,p:Glomeromycota,c:Glomeromycetes
OTU_1315	0	0	0	0	0	0	0	0	0	0	0	0	0	0	1	0	0	0	23	0	19	1	0	0	0	0	0	0	0	0	k:Fungi,p:Glomeromycota,c:Glomeromycetes
OTU_1316	0	0	0	0	1	0	0	1	0	10	7	1	0	3	0	0	1	0	0	0	2	0	0	1	0	0	2	0	0	0	k:Fungi,p:Glomeromycota,c:Glomeromycetes,o:Glomerales
OTU_1317	0	0	0	0	0	0	0	0	0	0	3	0	5	7	5	6	0	0	0	4	0	0	0	0	0	0	0	0	0	0	k:Fungi,p:Glomeromycota,c:Glomeromycetes
OTU_1318	0	0	0	1	126	5	0	1	0	0	2	0	0	0	0	0	0	0	1	0	0	0	0	0	0	0	1	0	3	0	k:Fungi,p:Glomeromycota,c:Glomeromycetes
OTU_1319	0	0	0	0	7	2	0	0	0	0	0	6	0	0	0	0	0	0	1	0	0	0	0	0	0	4	12	0	1	1	k:Fungi,p:Glomeromycota,c:Glomeromycetes,o:Glomerales
OTU_1320	0	0	0	0	19	0	0	0	0	0	0	0	0	0	0	0	0	4	0	0	3	0	0	0	0	0	0	0	0	0	k:Fungi,p:Glomeromycota,c:Glomeromycetes,o:Glomerales
OTU_1321	0	0	0	3	11	5	0	1	7	3	0	11	1	0	0	0	0	0	0	0	0	4	3	0	0	0	1	0	3	5	k:Fungi,p:Glomeromycota,c:Glomeromycetes
OTU_1322	0	0	0	0	12	0	2	0	0	4	9	8	2	18	0	2	0	8	0	0	2	0	5	24	0	0	0	0	0	0	k:Fungi,p:Glomeromycota,c:Glomeromycetes,o:Glomerales
OTU_1323	1	0	0	1	0	0	1	4	0	2	0	8	3	0	0	0	3	0	5	7	3	1	0	0	0	0	0	0	0	2	k:Fungi,p:Glomeromycota,c:Glomeromycetes
OTU_1324	1	0	0	0	0	0	0	0	0	0	0	0	0	1	0	0	0	0	0	27	6	0	0	0	0	0	0	0	1	0	k:Fungi,p:Glomeromycota,c:Glomeromycetes,o:Glomerales
OTU_1325	1	0	1	4	6	0	0	0	3	7	10	0	3	0	0	0	1	0	0	0	0	0	0	0	0	0	0	0	0	1	k:Fungi,p:Glomeromycota,c:Glomeromycetes
OTU_132	5	8	13	79	129	145	7	9	9	9	4	8	4	4	20	5	3	10	5	7	5	664	374	148	13	6	11	12	1	4	k:Fungi,p:Glomeromycota,c:Glomeromycetes
OTU_1326	0	0	0	0	1	0	4	9	0	23	1	2	2	0	0	2	0	0	0	0	0	16	1	1	2	0	0	2	2	2	k:Fungi,p:Glomeromycota,c:Glomeromycetes
OTU_1327	0	0	0	0	0	0	0	0	13	1	0	0	0	0	0	4	1	5	0	0	0	0	0	0	0	0	0	1	0	0	k:Fungi,p:Glomeromycota,c:Glomeromycetes
OTU_1328	0	0	0	0	1	0	0	0	4	8	0	0	0	0	1	2	0	0	0	15	4	5	1	1	0	0	5	0	1	0	k:Fungi,p:Glomeromycota,c:Glomeromycetes
OTU_1329	0	0	0	0	0	0	0	0	3	2	4	1	36	5	0	0	0	0	0	0	0	1	0	0	0	0	0	0	0	0	k:Fungi,p:Glomeromycota,c:Glomeromycetes
OTU_1330	0	0	0	0	0	0	1	2	1	3	2	3	0	0	1	0	0	1	0	0	0	7	0	3	2	2	0	0	3	1	k:Fungi,p:Glomeromycota,c:Glomeromycetes
OTU_1331	0	0	0	6	3	7	25	10	5	6	0	13	52	19	10	15	157	95	5	5	21	4	35	44	39	10	2	49	74	11	k:Fungi,p:Glomeromycota,c:Glomeromycetes
OTU_1332	0	0	0	0	0	0	1	0	0	0	0	0	2	0	0	0	0	0	0	0	0	0	3	0	30	4	1	1	0	0	k:Fungi,p:Glomeromycota,c:Glomeromycetes
OTU_1333	0	0	5	2	0	1	0	2	2	1	2	0	0	1	0	2	2	0	0	16	0	1	4	1	13	0	8	1	0	0	k:Fungi,p:Glomeromycota,c:Glomeromycetes
OTU_133	3	19	3	265	223	131	179	11	55	71	25	61	28	10	31	30	5	85	19	97	59	177	26	32	93	88	222	127	114	95	k:Fungi,p:Glomeromycota,c:Glomeromycetes
OTU_1334	3	0	0	0	5	0	0	2	0	1	3	7	0	0	0	0	0	5	3	2	0	0	1	0	0	1	0	6	1	4	k:Fungi,p:Glomeromycota,c:Glomeromycetes
OTU_1335	21	1	7	0	0	0	0	0	0	0	0	0	0	0	0	0	0	0	0	0	0	0	0	0	0	2	0	0	0	0	k:Fungi,p:Glomeromycota,c:Glomeromycetes
OTU_1336	32	10	0	0	0	0	0	0	0	0	0	0	0	0	0	0	0	0	0	0	0	0	0	0	0	0	0	0	0	0	k:Fungi,p:Glomeromycota,c:Glomeromycetes
OTU_1337	0	0	0	0	2	0	0	0	0	0	0	0	0	0	0	17	9	2	0	0	0	0	0	0	0	0	2	0	3	0	k:Fungi,p:Glomeromycota,c:Glomeromycetes
OTU_1338	0	0	0	0	0	1	0	0	1	0	0	0	14	0	0	1	0	1	0	0	2	18	2	0	1	0	2	0	0	0	k:Fungi,p:Glomeromycota,c:Glomeromycetes
OTU_1339	0	0	0	0	0	0	0	0	0	0	0	0	0	0	0	0	9	0	0	0	0	0	0	0	20	0	0	0	0	0	k:Fungi,p:Glomeromycota,c:Glomeromycetes
OTU_1340	0	0	0	0	0	0	0	0	0	0	0	0	0	0	0	0	0	0	0	1	0	0	44	4	0	0	0	0	0	0	k:Fungi,p:Glomeromycota,c:Glomeromycetes
OTU_1341	21	3	0	2	31	16	13	77	55	15	11	39	22	76	13	32	14	0	3	5	11	16	22	40	91	15	5	13	45	18	k:Fungi,p:Glomeromycota,c:Glomeromycetes
OTU_1342	33	26	6	3	1	0	0	0	0	1	0	6	3	0	1	1	3	3	1	7	5	2	1	0	6	5	4	1	1	4	k:Fungi,p:Glomeromycota,c:Glomeromycetes
OTU_1343	1	0	6	0	0	0	2	0	4	0	8	3	0	5	1	0	0	11	0	0	0	2	4	0	0	0	0	0	0	0	k:Fungi,p:Glomeromycota,c:Glomeromycetes
OTU_1344	0	0	0	6	14	1	0	0	0	2	0	0	9	0	3	1	16	5	3	0	2	0	0	4	4	3	5	0	0	1	k:Fungi,p:Glomeromycota,c:Glomeromycetes
OTU_1345	0	1	0	0	0	0	0	0	0	0	0	3	0	0	0	0	0	0	13	0	7	0	0	0	0	0	0	11	0	2	k:Fungi,p:Glomeromycota,c:Glomeromycetes
OTU_1346	0	0	0	7	5	0	2	0	0	0	0	0	0	0	0	0	0	0	0	3	0	0	0	0	0	0	1	1	4	5	k:Fungi,p:Glomeromycota,c:Glomeromycetes
OTU_1347	2	0	0	2	7	1	0	4	10	1	0	0	0	0	0	0	0	3	0	5	0	1	0	7	4	0	0	0	0	0	k:Fungi,p:Glomeromycota,c:Glomeromycetes
OTU_134	7	9	2	13	20	100	13	4	6	31	6	19	4	4	3	6	18	3	7	1	8	34	9	131	6	12	5	248	828	10	k:Fungi,p:Glomeromycota,c:Glomeromycetes
OTU_1348	0	0	0	0	1	0	0	0	0	0	0	6	2	17	0	0	0	0	0	1	0	0	1	0	0	0	0	0	0	0	k:Fungi,p:Glomeromycota,c:Glomeromycetes
OTU_1349	0	1	0	0	0	0	0	0	0	0	1	0	0	0	0	0	1	0	0	33	0	0	0	0	0	1	0	7	0	20	k:Fungi,p:Glomeromycota,c:Glomeromycetes
OTU_1350	0	1	0	3	5	7	0	0	0	0	0	1	0	0	0	4	0	0	0	0	2	10	1	0	0	0	3	0	23	0	k:Fungi,p:Glomeromycota,c:Glomeromycetes
OTU_1351	0	0	0	6	7	2	1	0	0	0	7	3	2	0	0	3	0	0	0	0	0	0	2	2	0	0	0	0	0	0	k:Fungi,p:Glomeromycota,c:Glomeromycetes
OTU_135	1	139	11	67	117	11	410	115	286	593	380	249	16	5	6	16	168	40	9	19	12	339	5	7	21	35	43	6	18	23	k:Fungi,p:Glomeromycota,c:Glomeromycetes
OTU_1352	0	0	0	0	0	1	32	0	1	0	0	0	0	0	2	0	0	0	0	0	1	0	0	0	0	0	0	0	0	0	k:Fungi,p:Glomeromycota,c:Glomeromycetes
OTU_1353	0	0	0	0	3	0	0	0	0	0	0	0	0	0	0	0	0	0	0	0	0	0	0	0	0	2	0	12	0	0	k:Fungi,p:Glomeromycota,c:Glomeromycetes
OTU_1354	0	0	0	0	0	0	0	0	0	0	0	0	0	33	0	0	0	0	0	0	0	0	0	0	0	0	0	0	0	0	k:Fungi,p:Glomeromycota,c:Glomeromycetes,o:Glomerales
OTU_1355	0	0	0	0	0	0	0	0	0	0	0	0	0	0	0	0	24	0	0	0	0	0	0	0	0	0	0	0	0	0	k:Fungi,p:Glomeromycota,c:Glomeromycetes,o:Glomerales,f:Glomeraceae,g:Glomus
OTU_1356	0	11	0	2	0	5	0	0	0	0	0	0	0	0	0	2	0	0	0	0	0	0	0	0	0	2	0	4	5	0	k:Fungi,p:Glomeromycota,c:Glomeromycetes
OTU_1357	0	0	0	2	0	0	2	0	0	0	0	0	0	0	6	2	3	8	0	0	0	0	0	20	3	0	1	0	0	4	k:Fungi,p:Glomeromycota,c:Glomeromycetes
OTU_1358	0	0	0	0	0	0	0	0	0	0	0	0	0	0	0	0	0	0	0	0	0	0	0	0	0	0	0	0	25	0	k:Fungi,p:Glomeromycota,c:Glomeromycetes
OTU_1359	0	0	0	0	0	0	0	0	0	0	8	6	4	2	0	0	5	0	0	1	0	0	0	0	0	0	0	0	0	1	k:Fungi,p:Glomeromycota,c:Glomeromycetes
OTU_1360	0	0	0	0	0	0	0	0	0	0	0	0	0	0	0	0	0	0	0	2	0	0	0	0	4	9	20	0	0	0	k:Fungi,p:Glomeromycota,c:Glomeromycetes
OTU_1361	0	17	1	4	0	0	0	0	1	0	2	0	55	0	0	0	0	0	4	4	2	0	0	0	0	0	0	8	2	8	k:Fungi,p:Glomeromycota,c:Glomeromycetes
OTU_136	1	0	3	7	16	4	6	9	1	0	0	3	6	0	1	0	0	4	1050	356	2	6	3	1	1	10	2	3	10	19	k:Fungi,p:Glomeromycota,c:Glomeromycetes
OTU_1362	0	0	0	0	0	0	0	0	0	0	0	18	0	0	0	5	0	0	0	0	0	0	0	0	0	0	0	1	0	0	k:Fungi,p:Glomeromycota,c:Glomeromycetes
OTU_1363	0	0	0	0	0	0	0	0	0	0	1	0	0	0	0	0	0	0	3	2	0	0	0	0	1	0	2	6	6	14	k:Fungi,p:Glomeromycota,c:Glomeromycetes
OTU_1364	0	0	0	4	0	1	0	0	0	2	1	0	8	0	0	2	5	14	0	0	0	0	0	1	14	0	3	0	1	2	k:Fungi,p:Glomeromycota,c:Glomeromycetes
OTU_1365	4	0	9	1	0	0	26	0	0	5	5	1	18	11	2	0	0	1	0	3	0	0	0	4	1	1	2	0	0	0	k:Fungi,p:Glomeromycota,c:Glomeromycetes
OTU_1366	0	1	0	0	0	2	4	2	23	0	0	0	0	0	0	0	0	0	0	0	0	0	0	2	0	0	0	0	0	1	k:Fungi,p:Glomeromycota,c:Glomeromycetes
OTU_1367	0	0	0	0	0	0	0	0	0	0	0	0	0	12	27	11	0	0	0	0	0	0	0	0	0	0	0	0	0	0	k:Fungi,p:Glomeromycota,c:Glomeromycetes
OTU_1368	0	3	4	0	5	0	0	9	13	0	1	1	0	0	3	0	0	3	1	0	0	4	1	4	0	0	0	4	2	4	k:Fungi,p:Glomeromycota,c:Glomeromycetes
OTU_1369	0	13	1	1	5	1	0	5	6	1	0	2	4	0	0	0	0	2	0	0	0	3	0	0	0	0	0	0	0	3	k:Fungi,p:Glomeromycota,c:Glomeromycetes
OTU_1370	0	0	0	0	0	0	1	0	2	0	0	0	0	0	1	0	0	7	1	0	4	0	0	0	4	3	22	0	0	0	k:Fungi,p:Glomeromycota,c:Glomeromycetes
OTU_137	0	5	2	20	12	6	9	7	14	20	5	1	12	1	4	35	173	4	1	6	7	3	7	4	7	1	5	137	2061	996	k:Fungi,p:Glomeromycota,c:Glomeromycetes,o:Glomerales,f:Glomeraceae,g:Glomus
OTU_1371	0	0	0	1	2	2	0	0	0	0	0	0	0	0	0	0	0	0	2	3	0	0	0	0	24	9	6	0	2	6	k:Fungi,p:Glomeromycota,c:Glomeromycetes,o:Paraglomerales,f:Paraglomeraceae,g:Paraglomus,s:Alguacil12a_Para_1
OTU_1372	0	0	0	2	0	0	0	0	1	0	35	0	1	0	0	1	0	1	0	2	0	0	0	0	0	0	0	0	0	0	k:Fungi,p:Glomeromycota,c:Glomeromycetes,o:Paraglomerales,f:Paraglomeraceae,g:Paraglomus
OTU_1373	1	11	2	0	0	0	2	0	0	0	0	0	0	0	0	0	0	0	0	0	0	0	0	0	0	0	8	0	0	0	k:Fungi,p:Glomeromycota,c:Glomeromycetes
OTU_1374	5	0	19	0	4	0	0	0	65	0	0	0	4	0	0	0	0	2	0	0	0	0	1	0	0	0	0	0	0	4	k:Fungi,p:Glomeromycota,c:Glomeromycetes,o:Glomerales,f:Claroideoglomeraceae,g:Claroideoglomus
OTU_1375	1	1	0	9	24	13	7	0	23	5	0	0	9	7	0	15	7	1	3	3	3	1	0	0	9	3	27	1	3	0	k:Fungi,p:Glomeromycota,c:Glomeromycetes
OTU_1376	0	0	0	0	0	0	0	0	0	0	4	5	0	3	0	0	0	0	3	4	2	3	5	1	3	0	6	0	11	0	k:Fungi,p:Glomeromycota,c:Glomeromycetes
OTU_1377	0	10	12	2	8	14	0	0	3	0	0	3	0	0	0	0	0	0	0	0	0	0	0	0	1	0	0	0	3	0	k:Fungi,p:Glomeromycota,c:Glomeromycetes
OTU_1378	1	0	0	0	0	0	1	0	0	18	0	0	1	0	0	0	0	0	0	1	0	0	0	0	12	0	11	0	0	0	k:Fungi,p:Glomeromycota,c:Glomeromycetes
OTU_1379	0	0	0	0	0	0	1	0	0	0	0	0	0	0	0	0	2	0	0	0	0	0	0	0	1	0	3	0	0	29	k:Fungi,p:Glomeromycota,c:Glomeromycetes
OTU_13	79	113	60	231	135	143	246	101	80	93	147	321	244	601	112	148	150	220	52	90	177	1146	26727	490	1715	269	277	116	537	145	k:Fungi,p:Glomeromycota,c:Glomeromycetes
OTU_1380	1	2	1	10	3	5	5	0	1	1	0	1	52	15	0	10	1	5	0	8	0	4	6	0	3	7	8	2	5	6	k:Fungi,p:Glomeromycota,c:Glomeromycetes
OTU_1381	0	0	0	0	0	0	0	0	0	0	0	0	0	0	0	0	0	0	0	0	0	0	0	0	2	0	17	0	0	0	k:Fungi,p:Glomeromycota,c:Glomeromycetes
OTU_138	15	21	11	68	66	64	422	735	138	230	186	293	587	295	80	95	50	165	48	101	142	202	53	63	400	101	379	75	196	40	k:Fungi,p:Glomeromycota,c:Glomeromycetes
OTU_1382	0	9	0	5	0	1	0	0	2	0	0	0	0	0	2	0	0	0	0	0	0	0	0	0	0	0	0	34	1	1	k:Fungi,p:Glomeromycota,c:Glomeromycetes,o:Glomerales,f:Glomeraceae,g:Glomus,s:Wirsel_OTU12
OTU_1383	1	0	0	0	0	0	0	0	0	0	3	3	13	3	1	0	0	0	0	0	6	0	0	0	11	0	1	0	0	0	k:Fungi,p:Glomeromycota,c:Glomeromycetes
OTU_1384	50	0	5	0	1	0	0	0	0	0	0	5	0	1	0	2	0	19	0	0	1	0	0	0	0	0	0	0	1	0	k:Fungi,p:Glomeromycota,c:Glomeromycetes
OTU_1385	0	5	0	0	0	0	0	0	2	0	1	0	0	0	0	0	2	23	12	0	0	0	0	0	0	7	0	7	0	0	k:Fungi,p:Glomeromycota,c:Glomeromycetes
OTU_1386	6	19	8	1	0	0	2	0	0	0	0	0	0	0	0	0	0	0	0	0	0	0	0	0	0	2	0	0	0	0	k:Fungi,p:Glomeromycota,c:Glomeromycetes
OTU_1387	0	0	1	2	6	0	0	6	3	5	2	0	0	1	0	0	4	2	0	1	0	0	0	0	0	0	1	0	0	6	k:Fungi,p:Glomeromycota,c:Glomeromycetes
OTU_1388	133	943	181	4081	3866	420	24	28	3326	133	71	49	35	36	32	41	39	32	25	27	34	18	21	45	32	81	65	417	93	119	k:Fungi,p:Glomeromycota,c:Glomeromycetes,o:Paraglomerales
OTU_1389	0	2	1	0	0	3	0	0	0	0	0	0	0	0	0	0	0	22	0	0	0	0	0	0	0	0	0	0	0	0	k:Fungi,p:Glomeromycota,c:Glomeromycetes
OTU_1390	0	0	0	0	0	0	1	0	0	24	0	0	0	0	0	1	0	0	0	0	0	2	2	0	1	0	0	0	0	0	k:Fungi,p:Glomeromycota,c:Glomeromycetes
OTU_139	0	26	0	40	37	62	49	13	27	1	8	17	44	2	9	34	44	58	12	802	25	23	1	36	77	52	58	39	116	28	k:Fungi,p:Glomeromycota,c:Glomeromycetes
OTU_1391	0	0	0	0	0	0	1	3	1	1	15	4	0	0	0	0	0	0	0	0	0	0	0	8	2	0	0	1	0	0	k:Fungi,p:Glomeromycota,c:Glomeromycetes
OTU_1392	0	0	0	0	0	1	1	0	0	0	1	0	0	0	0	0	0	0	1	0	0	0	0	0	0	36	0	0	0	4	k:Fungi,p:Glomeromycota,c:Glomeromycetes
OTU_1393	0	0	0	0	0	0	0	0	0	0	0	0	0	0	0	4	2	4	0	36	1	1	0	0	0	0	0	0	0	0	k:Fungi,p:Glomeromycota,c:Glomeromycetes
OTU_1394	0	0	0	0	2	0	0	1	2	0	1	4	0	3	6	0	0	4	1	0	2	0	0	0	0	0	0	13	0	0	k:Fungi,p:Glomeromycota,c:Glomeromycetes
OTU_1395	0	0	0	0	0	0	0	0	0	0	0	0	0	0	1	18	6	0	0	0	0	0	0	0	0	0	0	0	1	0	k:Fungi,p:Glomeromycota,c:Glomeromycetes
OTU_1396	0	0	0	0	0	0	0	3	0	0	0	0	27	0	2	0	0	0	0	0	0	0	3	0	1	0	0	0	0	0	k:Fungi,p:Glomeromycota,c:Glomeromycetes
OTU_1397	2	3	0	1	4	1	8	0	0	1	0	4	2	0	0	7	0	0	0	2	3	0	1	0	8	2	11	2	1	0	k:Fungi,p:Glomeromycota,c:Glomeromycetes
OTU_1398	0	0	0	2	0	0	0	0	0	0	0	0	1	0	0	0	1	0	0	6	0	0	0	0	3	5	3	0	0	0	k:Fungi,p:Glomeromycota,c:Glomeromycetes
OTU_1399	5	0	0	0	1	0	2	2	3	6	2	0	18	9	0	0	0	0	0	0	0	0	0	0	1	0	0	0	0	0	k:Fungi,p:Glomeromycota,c:Glomeromycetes
OTU_1400	0	0	0	1	2	1	25	0	0	1	0	0	3	0	0	0	0	0	0	1	0	0	9	0	0	3	0	0	1	0	k:Fungi,p:Glomeromycota,c:Glomeromycetes
OTU_1401	0	0	0	0	0	0	0	0	0	0	0	0	0	0	0	0	0	0	0	0	43	0	0	0	2	1	0	5	0	0	k:Fungi,p:Glomeromycota,c:Glomeromycetes
OTU_1402	0	0	0	0	2	0	0	0	0	0	2	19	0	0	1	0	0	0	0	0	3	0	0	0	0	0	0	0	0	0	k:Fungi,p:Glomeromycota,c:Glomeromycetes
OTU_1403	0	0	0	0	0	0	0	0	0	0	0	0	0	0	0	0	0	0	3	0	0	0	0	0	0	0	37	0	0	0	k:Fungi,p:Glomeromycota,c:Glomeromycetes
OTU_1404	0	0	0	0	1	0	21	0	1	0	0	0	0	0	0	0	0	0	0	0	1	0	0	0	0	0	2	0	0	0	k:Fungi,p:Glomeromycota,c:Glomeromycetes
OTU_1405	0	2	0	1	0	0	0	0	0	0	0	1	34	1	1	0	0	0	16	0	0	0	0	0	0	0	0	2	0	0	k:Fungi,p:Glomeromycota,c:Glomeromycetes
OTU_1406	0	0	0	0	0	3	0	1	0	0	0	0	1	0	0	0	0	0	0	0	0	20	0	0	0	0	1	0	0	0	k:Fungi,p:Glomeromycota,c:Glomeromycetes
OTU_1407	0	0	0	2	3	0	0	0	0	1	0	0	0	0	0	0	0	0	0	0	0	0	0	25	3	0	0	1	0	0	k:Fungi,p:Glomeromycota,c:Glomeromycetes
OTU_140	7	31	4	192	439	89	13	5	11	21	14	7	5	5	17	14	3	5	10	14	66	1	0	11	7	8	20	29	916	45	k:Fungi,p:Glomeromycota,c:Glomeromycetes
OTU_1408	0	0	0	0	0	0	2	4	12	11	0	0	2	0	0	5	1	0	0	4	0	0	0	0	0	1	0	0	0	0	k:Fungi,p:Glomeromycota,c:Glomeromycetes
OTU_1409	0	0	0	0	0	0	0	0	0	0	0	0	8	0	0	0	0	0	0	0	0	0	0	0	7	2	2	0	3	0	k:Fungi,p:Glomeromycota,c:Glomeromycetes
OTU_1410	0	0	0	0	0	0	0	0	0	0	0	0	24	0	0	0	0	0	0	0	0	0	2	1	0	0	2	0	0	0	k:Fungi,p:Glomeromycota,c:Glomeromycetes
OTU_1411	0	0	0	0	0	0	0	0	0	2	0	0	0	0	0	0	0	0	2	0	0	0	0	0	0	0	19	6	0	0	k:Fungi,p:Glomeromycota,c:Glomeromycetes
OTU_1412	0	0	0	0	0	0	3	0	0	0	0	0	0	0	0	12	4	2	0	13	0	0	0	0	21	0	27	0	0	1	k:Fungi,p:Glomeromycota,c:Glomeromycetes
OTU_1413	0	0	0	18	5	0	0	0	0	0	0	1	0	0	0	0	0	0	1	0	1	0	0	0	0	0	0	0	0	0	k:Fungi,p:Glomeromycota,c:Glomeromycetes
OTU_1414	0	13	0	0	0	1	0	0	0	0	0	0	0	0	0	0	0	0	0	0	0	0	1	0	4	0	0	3	2	8	k:Fungi,p:Glomeromycota,c:Glomeromycetes
OTU_1415	0	0	0	0	0	0	0	0	0	2	0	0	2	2	0	1	0	5	0	0	0	11	0	0	7	6	0	1	0	0	k:Fungi,p:Glomeromycota,c:Glomeromycetes
OTU_1416	0	0	0	5	0	0	0	0	0	0	0	0	0	0	0	3	0	1	0	17	0	0	0	0	0	0	3	0	2	0	k:Fungi,p:Glomeromycota,c:Glomeromycetes
OTU_1417	0	7	0	7	12	6	2	0	0	5	0	1	0	2	1	0	1	3	0	0	1	0	0	0	2	0	0	6	2	9	k:Fungi,p:Glomeromycota,c:Glomeromycetes
OTU_141	7	37	67	20	24	33	5	18	10	2	2	13	19	14	14	18	17	16	952	24	396	2	4	14	9	13	11	10	26	10	k:Fungi,p:Glomeromycota,c:Glomeromycetes
OTU_1418	0	0	0	0	0	0	0	0	0	0	0	0	0	0	0	0	0	0	1	7	0	0	0	0	0	0	1	0	0	7	k:Fungi,p:Glomeromycota,c:Glomeromycetes
OTU_1419	0	0	0	0	0	1	0	0	0	0	14	1	14	3	0	0	0	0	0	0	0	2	1	0	3	0	0	0	0	0	k:Fungi,p:Glomeromycota,c:Glomeromycetes
OTU_1420	1	1	0	17	25	0	0	0	0	4	1	0	0	0	0	0	0	0	0	0	0	2	0	0	0	0	0	0	0	1	k:Fungi,p:Glomeromycota,c:Glomeromycetes,o:Glomerales,f:Glomeraceae,g:Glomus
OTU_1421	0	0	0	0	0	0	0	0	0	1	0	0	0	0	0	0	0	0	0	6	3	0	0	0	0	0	0	9	0	0	k:Fungi,p:Glomeromycota,c:Glomeromycetes
OTU_1422	0	0	0	27	1	1	0	1	0	0	0	0	0	0	0	0	0	0	0	0	0	0	0	0	0	0	0	0	0	0	k:Fungi,p:Glomeromycota,c:Glomeromycetes
OTU_142	29	179	3	18	83	65	38	215	26	19	13	26	15	6	29	212	1	306	12	46	4	19	9	11	99	34	55	25	98	73	k:Fungi,p:Glomeromycota,c:Glomeromycetes
OTU_1423	1	12	2	0	1	0	1	1	0	0	0	0	0	0	0	0	0	0	0	0	0	1	0	0	33	3	5	5	0	1	k:Fungi,p:Glomeromycota,c:Glomeromycetes,o:Paraglomerales
OTU_1424	0	0	0	24	0	1	0	0	0	0	0	0	0	0	0	0	0	0	0	0	3	0	0	0	1	0	1	1	0	0	k:Fungi,p:Glomeromycota,c:Glomeromycetes
OTU_1425	0	0	0	0	0	0	0	0	0	0	0	0	0	0	0	0	0	0	16	3	8	0	0	0	0	0	0	0	0	0	k:Fungi,p:Glomeromycota,c:Glomeromycetes
OTU_1426	0	0	0	0	0	0	0	0	0	9	5	2	6	1	1	0	0	0	0	0	0	2	4	0	2	0	0	1	0	0	k:Fungi,p:Glomeromycota,c:Glomeromycetes
OTU_1427	2	8	5	2	53	7	75	40	64	0	0	0	0	1	0	4	0	2	0	0	1	4	2	1	29	12	52	0	17	3	k:Fungi,p:Glomeromycota,c:Glomeromycetes
OTU_1428	0	0	0	0	0	0	6	0	0	0	0	0	0	0	0	0	0	0	1	0	0	0	0	0	17	0	0	0	0	0	k:Fungi,p:Glomeromycota,c:Glomeromycetes
OTU_1429	0	14	0	0	0	0	0	0	0	0	0	0	0	0	0	0	0	0	0	0	0	0	0	0	0	1	0	16	0	0	k:Fungi,p:Glomeromycota,c:Glomeromycetes
OTU_143	0	2	4	12	9	8	18	36	18	0	5	8	4	1	1	111	48	1168	9	12	4	42	4	1	49	5	70	6	7	6	k:Fungi,p:Glomeromycota,c:Glomeromycetes
OTU_1430	27	0	5	12	22	6	2	36	30	21	13	28	20	45	26	58	16	23	1	62	27	10	24	21	6	8	16	7	17	9	k:Fungi,p:Glomeromycota,c:Glomeromycetes
OTU_1431	0	0	0	0	0	0	0	2	0	26	4	0	0	2	0	0	0	0	0	0	0	2	0	0	1	0	0	0	0	0	k:Fungi,p:Glomeromycota,c:Glomeromycetes
OTU_1432	0	0	1	0	0	0	11	0	0	1	1	3	1	0	0	2	0	57	0	0	0	0	0	0	3	4	1	1	2	0	k:Fungi,p:Glomeromycota,c:Glomeromycetes
OTU_1433	25	86	4	4	25	72	0	0	0	1	1	0	6	1	7	0	1	0	0	0	2	0	0	1	0	0	5	3	0	0	k:Fungi,p:Glomeromycota,c:Glomeromycetes
OTU_1434	0	0	4	0	0	0	0	0	0	0	19	20	0	0	0	0	1	0	0	0	0	0	0	0	0	0	0	2	0	0	k:Fungi,p:Glomeromycota,c:Glomeromycetes
OTU_1435	0	0	0	0	2	0	0	0	0	10	18	5	0	0	0	0	0	0	0	1	1	9	0	3	0	0	0	0	0	0	k:Fungi,p:Glomeromycota,c:Glomeromycetes
OTU_1436	8	2	0	0	2	6	0	8	3	1	3	25	2	7	0	16	1	10	2	2	7	0	0	1	11	1	10	6	0	3	k:Fungi,p:Glomeromycota,c:Glomeromycetes
OTU_1437	0	0	0	0	0	0	0	0	0	0	0	0	0	0	0	0	0	0	0	0	0	0	0	0	15	6	7	0	0	0	k:Fungi,p:Glomeromycota,c:Glomeromycetes
OTU_1438	0	4	0	2	3	0	0	0	0	29	8	0	25	5	0	2	3	3	0	0	7	0	0	2	0	0	0	1	3	8	k:Fungi,p:Glomeromycota,c:Glomeromycetes,o:Paraglomerales,f:Paraglomeraceae,g:Paraglomus
OTU_14	38	145	20	922	219	729	12	10	31	45	278	183	2181	2905	877	1472	13846	625	700	1944	1071	773	307	220	5562	1664	1333	550	247	588	k:Fungi,p:Glomeromycota,c:Glomeromycetes
OTU_1439	0	2	0	4	16	0	21	3	0	2	7	10	8	0	2	0	15	0	0	0	0	11	0	4	0	0	1	0	1	3	k:Fungi,p:Glomeromycota,c:Glomeromycetes
OTU_1440	0	30	0	0	0	0	0	0	3	0	0	0	0	0	0	0	0	0	0	0	0	0	0	0	0	0	0	0	0	0	k:Fungi,p:Glomeromycota,c:Glomeromycetes
OTU_1441	0	0	2	0	0	0	0	0	0	0	1	0	0	2	0	0	0	0	0	0	0	25	0	0	0	0	0	0	0	0	k:Fungi,p:Glomeromycota,c:Glomeromycetes
OTU_1442	0	0	0	0	0	0	0	0	39	0	1	0	0	0	0	0	0	0	0	0	1	0	0	0	1	2	0	0	1	0	k:Fungi,p:Glomeromycota,c:Glomeromycetes,o:Paraglomerales
OTU_144	24	5	9	19	25	14	7	1	26	11	9	5	13	5	2	8	1	5	155	4	46	0	4	24	77	181	1188	4	5	7	k:Fungi,p:Glomeromycota,c:Glomeromycetes
OTU_1443	0	0	1	0	3	1	1	0	0	0	0	0	0	0	0	0	2	0	0	1	0	0	0	0	18	2	21	1	2	0	k:Fungi,p:Glomeromycota,c:Glomeromycetes
OTU_1444	0	0	0	0	0	0	0	0	0	0	1	0	28	0	0	0	0	0	0	0	0	1	0	0	0	0	0	0	1	0	k:Fungi,p:Glomeromycota,c:Glomeromycetes
OTU_1445	0	0	0	0	1	0	0	0	0	0	0	0	0	0	0	0	0	0	45	2	8	0	0	0	0	0	0	0	0	0	k:Fungi,p:Glomeromycota,c:Glomeromycetes
OTU_1446	0	0	4	0	0	0	0	0	0	0	0	0	0	8	1	0	0	0	0	0	0	0	1	4	0	0	0	2	0	0	k:Fungi,p:Glomeromycota,c:Glomeromycetes
OTU_1447	0	0	0	1	0	1	4	0	0	0	0	1	0	0	0	0	0	0	0	0	0	0	0	0	18	0	5	3	2	0	k:Fungi,p:Glomeromycota,c:Glomeromycetes
OTU_1448	7	0	0	7	3	1	0	0	0	0	0	1	0	0	0	0	0	9	0	17	0	1	0	0	0	3	0	5	0	3	k:Fungi,p:Glomeromycota,c:Glomeromycetes
OTU_1449	0	2	0	1	0	4	4	1	4	0	0	0	0	0	1	0	0	0	0	0	0	3	4	3	0	0	0	0	0	0	k:Fungi,p:Glomeromycota,c:Glomeromycetes
OTU_1450	7	0	5	1	1	0	0	0	1	2	2	1	2	0	1	10	0	4	0	0	3	2	0	0	3	1	1	1	1	0	k:Fungi,p:Glomeromycota,c:Glomeromycetes
OTU_1451	1	10	1	0	1	0	2	2	0	0	0	0	3	0	0	0	0	1	0	3	3	1	0	0	0	0	0	0	0	0	k:Fungi,p:Glomeromycota,c:Glomeromycetes
OTU_145	1	11	0	6	24	4	364	287	3	185	180	137	128	190	65	40	181	74	8	1	16	8	3	10	14	45	17	4	10	7	k:Fungi,p:Glomeromycota,c:Glomeromycetes
OTU_1452	0	1	0	32	0	1	0	0	0	0	0	0	0	0	0	2	0	0	1	0	4	0	0	1	0	0	0	0	0	0	k:Fungi,p:Glomeromycota,c:Glomeromycetes,o:Glomerales
OTU_1453	0	0	0	0	0	0	0	0	0	0	0	0	0	9	0	0	0	0	0	0	13	0	0	0	0	0	0	11	0	0	k:Fungi,p:Glomeromycota,c:Glomeromycetes
OTU_1454	0	9	0	2	0	0	0	1	0	0	0	0	0	0	0	2	0	0	0	0	0	0	0	0	0	6	3	2	0	19	k:Fungi,p:Glomeromycota,c:Glomeromycetes
OTU_1455	0	0	0	0	0	0	0	1	2	0	0	0	0	0	0	0	0	28	2	5	0	0	1	0	0	0	0	0	0	0	k:Fungi,p:Glomeromycota,c:Glomeromycetes,o:Glomerales,f:Glomeraceae,g:Glomus
OTU_1456	0	0	0	0	3	1	0	0	0	1	0	0	0	0	2	0	0	0	0	0	0	0	4	2	4	3	10	4	0	0	k:Fungi,p:Glomeromycota,c:Glomeromycetes
OTU_1457	0	0	0	0	5	0	3	4	10	1	0	1	0	0	1	9	0	21	0	56	10	1	0	0	2	0	0	0	3	0	k:Fungi,p:Glomeromycota,c:Glomeromycetes
OTU_1458	0	1	0	33	8	4	0	0	2	0	0	0	0	0	0	0	0	0	2	0	0	0	0	0	0	0	0	0	0	0	k:Fungi,p:Glomeromycota,c:Glomeromycetes
OTU_1459	0	0	0	1	0	0	11	0	0	0	0	0	0	0	0	0	0	0	0	0	0	0	0	0	0	0	13	0	0	0	k:Fungi,p:Glomeromycota,c:Glomeromycetes
OTU_1460	0	5	0	3	6	3	0	13	3	0	2	1	5	1	2	1	0	0	0	0	1	0	2	0	0	0	0	0	0	0	k:Fungi,p:Glomeromycota,c:Glomeromycetes
OTU_1461	4	0	0	3	0	2	0	0	0	0	0	1	3	0	1	0	0	5	0	0	0	0	0	0	0	9	0	2	0	0	k:Fungi,p:Glomeromycota,c:Glomeromycetes
OTU_1462	0	0	0	0	13	4	1	1	1	3	0	3	0	0	0	5	0	0	0	1	0	0	0	0	0	1	0	2	0	1	k:Fungi,p:Glomeromycota,c:Glomeromycetes
OTU_1463	0	2	0	2	2	0	0	0	0	0	0	0	5	0	1	14	2	6	0	1	1	0	1	0	0	0	5	0	1	0	k:Fungi,p:Glomeromycota,c:Glomeromycetes
OTU_1464	0	0	0	0	1	0	0	0	0	0	0	0	0	0	0	0	0	0	17	0	0	0	0	0	0	0	0	0	0	0	k:Fungi,p:Glomeromycota,c:Glomeromycetes,o:Glomerales
OTU_1465	1	0	0	0	1	0	0	0	0	0	0	1	0	1	3	2	0	0	2	0	0	2	4	0	0	0	0	1	0	10	k:Fungi,p:Glomeromycota,c:Glomeromycetes
OTU_1466	0	0	0	0	0	11	0	0	2	0	0	0	0	0	0	3	0	0	0	0	0	0	0	0	0	0	0	0	0	0	k:Fungi,p:Glomeromycota,c:Glomeromycetes
OTU_1467	0	0	0	1	0	0	0	0	0	0	0	0	0	1	0	0	0	0	0	0	0	0	28	0	0	0	0	2	0	0	k:Fungi,p:Glomeromycota,c:Glomeromycetes
OTU_146	7	16	8	9	144	568	65	35	534	7	6	2	4	6	2	12	5	102	11	18	11	4	6	12	8	10	4	18	6	8	k:Fungi,p:Glomeromycota,c:Glomeromycetes
OTU_1468	1	0	0	18	5	0	1	0	6	0	0	0	0	0	0	0	0	0	0	0	0	0	0	0	0	0	0	0	0	0	k:Fungi,p:Glomeromycota,c:Glomeromycetes
OTU_1469	0	8	1	0	3	0	3	0	0	0	4	12	0	1	0	0	0	0	0	0	0	0	0	0	0	0	0	2	0	0	k:Fungi,p:Glomeromycota,c:Glomeromycetes
OTU_1470	0	8	14	0	1	0	0	0	0	0	1	0	1	0	0	0	0	1	0	0	0	0	0	0	2	0	6	2	0	0	k:Fungi,p:Glomeromycota,c:Glomeromycetes
OTU_1471	0	15	1	0	0	1	0	0	0	1	0	0	0	1	1	5	4	0	0	1	0	0	1	0	0	0	0	0	1	1	k:Fungi,p:Glomeromycota,c:Glomeromycetes
OTU_1472	2	0	0	0	0	2	1	0	1	0	0	0	0	1	0	1	0	12	0	1	0	1	0	0	0	2	0	2	0	0	k:Fungi,p:Glomeromycota,c:Glomeromycetes,o:Paraglomerales,f:Paraglomeraceae,g:Paraglomus,s:Alguacil12b_ACA1
OTU_1473	0	0	1	12	17	1	10	2	1	10	6	29	0	8	1	1	0	0	0	2	0	1	5	3	4	2	1	1	0	0	k:Fungi,p:Glomeromycota,c:Glomeromycetes,o:Paraglomerales
OTU_147	3	109	8	26	9	4	0	0	5	20	9	3	4	3	3	19	6	3	0	2	3	2	7	1	2	7	10	1459	17	56	k:Fungi,p:Glomeromycota,c:Glomeromycetes
OTU_1474	0	0	0	0	4	0	1	1	0	10	3	11	0	3	0	0	0	0	0	0	3	2	0	1	19	0	0	0	0	0	k:Fungi,p:Glomeromycota,c:Glomeromycetes
OTU_1475	2	0	2	2	0	2	1	0	2	0	1	0	1	0	0	0	1	0	0	0	0	27	147	30	0	1	2	2	0	0	k:Fungi,p:Glomeromycota,c:Glomeromycetes
OTU_1476	0	0	0	0	1	2	0	0	0	0	0	0	1	0	0	1	0	1	0	2	0	0	1	0	17	13	29	0	0	0	k:Fungi,p:Glomeromycota,c:Glomeromycetes
OTU_1477	4	0	0	0	0	0	0	0	0	0	0	0	10	1	0	0	0	0	0	3	0	2	0	0	4	0	10	0	0	1	k:Fungi,p:Glomeromycota,c:Glomeromycetes
OTU_1478	0	0	0	4	6	0	0	1	1	19	7	0	2	5	0	0	2	0	0	21	2	1	0	0	0	0	0	0	0	7	k:Fungi,p:Glomeromycota,c:Glomeromycetes
OTU_1479	0	0	0	0	0	0	0	0	0	8	18	12	1	0	0	0	0	0	0	0	0	0	0	1	0	2	0	0	2	0	k:Fungi,p:Glomeromycota,c:Glomeromycetes
OTU_1480	0	0	0	0	0	0	0	0	0	0	0	0	1	0	0	0	0	0	0	0	1	0	2	0	0	0	0	13	2	0	k:Fungi,p:Glomeromycota,c:Glomeromycetes
OTU_1481	0	0	0	0	14	0	0	1	0	0	0	0	0	0	0	0	0	0	0	0	0	0	0	0	0	3	0	0	0	3	k:Fungi,p:Glomeromycota,c:Glomeromycetes
OTU_1482	1	0	0	0	0	0	0	0	0	0	0	0	0	0	0	0	0	0	6	0	6	3	0	0	0	3	0	24	1	0	k:Fungi,p:Glomeromycota,c:Glomeromycetes
OTU_1483	0	1	0	0	0	0	0	0	0	1	0	1	0	0	0	0	0	0	0	0	0	19	0	0	13	0	0	1	0	0	k:Fungi,p:Glomeromycota,c:Glomeromycetes
OTU_1484	0	0	1	0	0	0	0	0	28	5	0	0	0	0	0	2	0	0	0	0	0	0	0	0	0	1	0	1	0	1	k:Fungi,p:Glomeromycota,c:Glomeromycetes
OTU_1485	0	0	0	0	2	0	0	0	0	0	0	0	0	0	0	1	1	17	0	0	0	5	1	2	0	0	0	0	2	0	k:Fungi,p:Glomeromycota,c:Glomeromycetes
OTU_1486	0	8	2	0	0	0	0	5	1	0	0	13	0	0	0	11	0	0	0	0	0	0	0	0	3	0	4	2	0	4	k:Fungi,p:Glomeromycota,c:Glomeromycetes
OTU_148	6	8	2	171	10	2	1	1	3	4	3	2	5	1	0	0	6	7	1	1	0	3	2	2	1	1165	14	3	1	8	k:Fungi,p:Glomeromycota,c:Glomeromycetes,o:Paraglomerales
OTU_1487	0	0	1	0	0	0	0	0	0	1	0	0	0	0	0	0	0	0	0	0	0	16	1	4	0	0	0	0	1	0	k:Fungi,p:Glomeromycota,c:Glomeromycetes
OTU_1488	0	0	0	0	0	0	0	0	22	0	2	0	8	1	0	1	0	0	0	0	0	0	0	0	0	0	0	0	0	0	k:Fungi,p:Glomeromycota,c:Glomeromycetes
OTU_1489	0	4	1	0	2	1	0	0	2	1	0	1	2	0	0	0	5	0	2	0	2	0	0	0	11	1	3	0	0	0	k:Fungi,p:Glomeromycota,c:Glomeromycetes
OTU_1490	0	2	0	15	4	0	1	0	0	0	0	0	0	1	0	0	0	0	0	0	0	0	1	0	1	0	0	0	0	4	k:Fungi,p:Glomeromycota,c:Glomeromycetes,o:Paraglomerales
OTU_1491	9	0	6	0	0	0	0	0	0	0	0	23	2	5	0	0	0	1	0	0	0	0	0	0	0	0	0	0	0	0	k:Fungi,p:Glomeromycota,c:Glomeromycetes
OTU_1492	0	0	0	7	4	0	0	0	1	28	0	1	0	0	0	0	1	0	0	2	0	0	0	0	0	0	0	5	0	0	k:Fungi,p:Glomeromycota,c:Glomeromycetes
OTU_149	2	5	1	4	2	0	4	2	2	9	11	5	22	16	2	7	25	36	4	6	3	0	3	10	7	1565	4	2	4	2	k:Fungi,p:Glomeromycota,c:Glomeromycetes
OTU_1493	0	0	0	0	0	0	0	0	0	0	0	0	0	0	0	0	0	0	0	17	0	0	0	0	1	0	0	0	0	0	k:Fungi,p:Glomeromycota,c:Glomeromycetes
OTU_1494	0	0	0	11	12	0	2	0	0	0	3	4	0	1	2	0	0	0	0	0	0	6	13	0	1	0	0	2	0	0	k:Fungi,p:Glomeromycota,c:Glomeromycetes
OTU_1495	0	0	1	0	1	0	0	0	0	0	0	0	3	0	0	0	0	0	3	0	9	9	0	0	0	0	0	0	0	0	k:Fungi,p:Glomeromycota,c:Glomeromycetes
OTU_1496	2	5	4	5	11	1	6	0	0	22	22	19	13	5	5	7	100	15	402	2	33	0	2	1	4	1	5	3	3	6	k:Fungi,p:Glomeromycota,c:Glomeromycetes
OTU_1497	0	0	0	0	0	0	0	0	0	0	0	0	0	0	0	0	0	0	0	0	0	0	0	0	0	0	0	35	0	0	k:Fungi,p:Glomeromycota,c:Glomeromycetes
OTU_1498	0	0	0	0	0	0	0	0	0	0	0	0	0	0	0	0	0	0	0	0	0	0	0	0	24	1	0	1	1	0	k:Fungi,p:Glomeromycota,c:Glomeromycetes
OTU_1499	0	0	0	0	0	0	0	0	0	20	0	0	0	0	0	0	0	5	0	0	0	0	0	0	0	0	2	0	0	0	k:Fungi,p:Glomeromycota,c:Glomeromycetes
OTU_1500	0	0	0	0	0	11	0	0	0	0	0	0	0	0	0	0	0	0	0	0	0	0	0	0	0	0	0	7	2	0	k:Fungi,p:Glomeromycota,c:Glomeromycetes,o:Paraglomerales
OTU_1501	0	0	0	0	0	1	0	0	0	0	0	0	0	0	0	1	0	5	0	7	0	0	0	0	0	0	0	0	0	5	k:Fungi,p:Glomeromycota,c:Glomeromycetes
OTU_1502	0	0	0	0	0	0	0	23	0	0	0	0	0	0	0	0	0	0	0	0	0	0	0	0	0	0	0	0	0	0	k:Fungi,p:Glomeromycota,c:Glomeromycetes
OTU_150	213	29	11	148	259	312	214	116	57	65	46	123	46	19	64	137	50	261	63	331	84	31	128	65	185	353	239	122	438	288	k:Fungi,p:Glomeromycota,c:Glomeromycetes
OTU_1503	0	0	0	1	1	0	0	0	13	0	0	1	0	0	0	0	0	0	0	2	0	0	0	0	0	3	0	0	0	0	k:Fungi,p:Glomeromycota,c:Glomeromycetes
OTU_1504	0	0	0	0	0	0	0	2	11	9	2	1	0	2	1	0	0	0	2	0	0	1	0	0	1	0	0	0	0	0	k:Fungi,p:Glomeromycota,c:Glomeromycetes
OTU_1505	0	0	0	0	0	0	0	3	0	0	0	1	0	14	0	0	1	3	2	0	0	1	0	0	0	0	0	0	0	0	k:Fungi,p:Glomeromycota,c:Glomeromycetes
OTU_1506	0	0	0	0	0	3	0	0	0	0	0	1	2	4	0	0	0	0	2	0	7	0	0	0	0	0	0	19	0	2	k:Fungi,p:Glomeromycota,c:Glomeromycetes
OTU_1507	0	0	0	6	1	1	1	0	0	0	0	0	0	0	0	0	0	0	0	0	0	2	0	0	0	8	3	0	0	1	k:Fungi,p:Glomeromycota,c:Glomeromycetes
OTU_1508	0	0	0	0	0	0	0	0	0	0	0	0	0	0	0	31	0	0	0	0	0	0	0	1	0	0	0	0	0	0	k:Fungi,p:Glomeromycota,c:Glomeromycetes
OTU_1509	0	0	0	0	14	0	0	0	0	0	0	0	0	0	0	0	0	0	0	0	0	23	0	0	0	0	0	0	0	0	k:Fungi,p:Glomeromycota,c:Glomeromycetes
OTU_1510	2	0	0	0	1	0	1	0	3	0	0	2	0	0	0	4	0	3	0	0	0	0	1	0	0	10	0	1	2	1	k:Fungi,p:Glomeromycota,c:Glomeromycetes
OTU_1511	0	0	0	0	0	0	7	7	0	0	0	0	1	0	0	1	0	0	0	0	0	1	2	5	0	0	0	2	0	7	k:Fungi,p:Glomeromycota,c:Glomeromycetes
OTU_1512	0	1	1	0	0	0	0	0	0	0	0	0	2	7	0	1	0	0	0	0	0	2	10	0	0	0	0	0	0	0	k:Fungi,p:Glomeromycota,c:Glomeromycetes
OTU_1513	0	0	0	0	0	0	0	0	0	22	0	0	0	0	0	0	0	0	0	0	0	0	0	1	0	0	0	0	0	0	k:Fungi,p:Glomeromycota,c:Glomeromycetes,o:Paraglomerales
OTU_15	133	290	54	474	962	166	1774	367	547	4431	4207	195	418	588	296	3283	33	57	20	333	737	436	212	613	94	47	43	238	419	619	k:Fungi,p:Glomeromycota,c:Glomeromycetes
OTU_1514	1	8	0	2	0	7	0	1	0	1	0	0	0	0	0	0	1	0	0	0	0	0	0	0	0	0	0	1	2	2	k:Fungi,p:Glomeromycota,c:Glomeromycetes,o:Glomerales,f:Glomeraceae,g:Glomus
OTU_151	455	360	140	1	17	9	22	14	40	126	43	60	39	20	1	18	30	14	2	130	9	16	4	2	196	24	34	5	1	12	k:Fungi,p:Glomeromycota,c:Glomeromycetes
OTU_1515	0	0	1	0	2	0	0	2	2	0	0	0	0	0	0	4	0	6	0	0	0	0	0	0	4	9	5	1	0	0	k:Fungi,p:Glomeromycota,c:Glomeromycetes
OTU_1516	0	0	0	3	0	0	2	0	0	0	10	0	0	0	0	0	0	0	0	0	0	0	0	0	0	0	0	0	3	0	k:Fungi,p:Glomeromycota,c:Glomeromycetes
OTU_1517	0	0	0	0	0	0	0	0	0	1	0	0	0	0	0	1	0	0	0	0	0	0	0	1	0	2	22	0	0	0	k:Fungi,p:Glomeromycota,c:Glomeromycetes
OTU_1518	0	0	0	0	5	1	0	6	0	5	2	6	2	0	0	1	0	2	0	6	0	0	1	0	6	22	4	0	2	3	k:Fungi,p:Glomeromycota,c:Glomeromycetes
OTU_1519	1	0	0	0	0	0	0	19	0	0	1	0	0	0	0	0	0	0	0	0	0	0	0	0	0	0	0	0	0	0	k:Fungi,p:Glomeromycota,c:Glomeromycetes,o:Paraglomerales
OTU_1520	10	0	0	1	7	0	3	0	5	6	0	0	0	0	0	0	0	1	0	0	0	0	0	0	10	0	8	1	0	2	k:Fungi,p:Glomeromycota,c:Glomeromycetes
OTU_1521	0	1	0	0	0	0	0	0	0	32	0	0	1	0	0	0	0	0	0	0	0	1	0	0	0	1	0	0	0	0	k:Fungi,p:Glomeromycota,c:Glomeromycetes
OTU_1522	3	0	1	2	0	2	7	28	6	0	0	0	0	1	0	0	0	19	0	142	1	0	0	1	4	1	1	110	1	12	k:Fungi,p:Glomeromycota,c:Glomeromycetes
OTU_1523	0	0	0	0	0	0	0	0	0	0	0	0	0	0	0	0	0	0	0	0	0	4	13	6	0	0	0	0	0	0	k:Fungi,p:Glomeromycota,c:Glomeromycetes
OTU_1524	0	0	0	0	0	0	0	0	0	0	0	0	0	1	0	1	0	0	2	0	0	29	2	4	0	0	0	0	0	0	k:Fungi,p:Glomeromycota,c:Glomeromycetes
OTU_152	4	4	5	1	2	2	547	654	63	6	3	4	38	14	3	80	31	13	0	6	7	6	7	6	7	4	1	0	1	1	k:Fungi,p:Glomeromycota,c:Glomeromycetes
OTU_1525	0	0	0	0	0	0	0	0	0	0	2	0	0	2	0	0	0	1	0	0	8	1	6	9	0	0	0	0	4	0	k:Fungi,p:Glomeromycota,c:Glomeromycetes
OTU_1526	0	0	1	4	0	0	0	5	4	0	0	0	0	0	1	6	4	1	0	0	0	0	0	0	0	0	0	4	0	0	k:Fungi,p:Glomeromycota,c:Glomeromycetes,o:Glomerales
OTU_1527	0	0	0	0	0	0	0	0	0	0	0	0	0	0	0	0	0	0	0	0	0	0	0	0	1	0	24	0	0	0	k:Fungi,p:Glomeromycota,c:Glomeromycetes
OTU_1528	10	1123	106	14	7	2	3	5	8	2	7	6	9	2	7	0	2	1	6	4	1	5	0	1	3	9	5	7	3	27	k:Fungi,p:Glomeromycota,c:Glomeromycetes,o:Paraglomerales,f:Paraglomeraceae,g:Paraglomus
OTU_1529	0	14	13	0	2	0	0	0	0	0	1	0	0	0	0	0	0	0	0	0	0	0	0	0	0	0	0	0	0	0	k:Fungi,p:Glomeromycota,c:Glomeromycetes
OTU_1530	0	0	3	3	0	0	2	0	0	0	0	0	0	0	0	4	1	0	0	0	0	6	0	0	9	2	2	2	1	29	k:Fungi,p:Glomeromycota,c:Glomeromycetes
OTU_1531	7	0	0	0	0	0	0	3	0	0	2	0	0	1	0	0	0	0	0	0	0	0	0	0	0	0	0	0	4	4	k:Fungi,p:Glomeromycota,c:Glomeromycetes,o:Paraglomerales
OTU_1532	0	0	21	0	0	0	1	0	0	0	0	0	0	0	0	0	1	0	0	0	0	0	0	1	1	0	1	1	0	19	k:Fungi,p:Glomeromycota,c:Glomeromycetes
OTU_1533	0	0	0	0	0	0	0	0	0	0	1	0	0	0	0	0	0	0	0	0	0	0	44	1	0	0	0	0	1	0	k:Fungi,p:Glomeromycota,c:Glomeromycetes
OTU_1534	0	0	0	0	0	0	0	0	0	0	0	0	0	0	3	0	0	1	0	0	0	0	0	0	0	15	7	0	0	0	k:Fungi,p:Glomeromycota,c:Glomeromycetes
OTU_1535	0	0	0	6	0	0	3	0	0	0	12	0	0	0	0	0	0	0	0	0	0	0	2	0	0	0	0	0	0	0	k:Fungi,p:Glomeromycota,c:Glomeromycetes
OTU_153	5	14	35	34	50	12	107	106	82	127	171	68	69	152	23	13	33	31	10	60	73	30	26	42	309	61	63	26	12	19	k:Fungi,p:Glomeromycota,c:Glomeromycetes
OTU_1536	0	0	0	0	0	0	2	0	0	0	1	0	0	0	0	0	0	0	0	0	0	0	0	0	1	0	0	20	6	2	k:Fungi,p:Glomeromycota,c:Glomeromycetes
OTU_1537	0	0	0	17	13	7	1	8	13	0	0	1	1	0	0	5	7	3	0	0	1	8	0	1	0	0	3	0	0	7	k:Fungi,p:Glomeromycota,c:Glomeromycetes
OTU_1538	0	0	0	0	6	0	0	0	0	0	4	5	34	0	0	0	0	1	2	0	0	2	0	1	0	0	0	1	0	2	k:Fungi,p:Glomeromycota,c:Glomeromycetes
OTU_1539	0	0	0	3	1	1	3	3	5	0	0	4	1	0	0	2	1	0	1	1	0	5	0	0	1	2	3	0	0	5	k:Fungi,p:Glomeromycota,c:Glomeromycetes
OTU_1540	0	1	0	1	0	0	0	9	0	1	0	1	2	0	5	0	5	0	1	15	0	0	0	5	0	0	2	0	0	0	k:Fungi,p:Glomeromycota,c:Glomeromycetes
OTU_1541	1	0	0	1	3	0	0	0	0	0	0	0	0	0	0	0	1	3	3	0	0	0	0	0	0	37	0	3	0	0	k:Fungi,p:Glomeromycota,c:Glomeromycetes,o:Paraglomerales,f:Paraglomeraceae,g:Paraglomus
OTU_1542	23	0	8	5	0	0	0	1	0	1	0	1	1	0	2	0	0	7	0	5	0	2	0	0	0	0	0	3	1	0	k:Fungi,p:Glomeromycota,c:Glomeromycetes
OTU_1543	0	0	0	0	0	0	0	0	0	0	0	0	0	0	0	0	0	0	0	0	0	0	0	0	0	6	16	0	0	0	k:Fungi,p:Glomeromycota,c:Glomeromycetes
OTU_1544	0	1	0	7	16	0	0	0	0	0	3	0	0	0	0	0	0	1	0	0	0	0	0	0	0	0	0	0	0	0	k:Fungi,p:Glomeromycota,c:Glomeromycetes
OTU_1545	0	0	0	2	0	5	1	0	2	1	0	1	0	0	0	4	1	0	0	11	0	0	0	0	3	2	7	0	0	0	k:Fungi,p:Glomeromycota,c:Glomeromycetes
OTU_1546	0	0	0	0	2	2	0	3	0	0	0	0	0	0	0	0	0	0	4	0	3	0	0	0	0	0	0	0	9	0	k:Fungi,p:Glomeromycota,c:Glomeromycetes
OTU_1547	0	0	0	0	0	0	0	0	0	0	0	0	0	0	0	0	0	0	1	11	0	0	0	0	0	0	0	6	0	1	k:Fungi,p:Glomeromycota,c:Glomeromycetes
OTU_154	7	18	11	13	9	2	2	2	6	4	4	7	8	2	0	0	5	4	1	0	8	1013	9	109	5	5	9	5	12	6	k:Fungi,p:Glomeromycota,c:Glomeromycetes
OTU_1548	0	0	0	4	0	0	0	0	0	0	0	2	5	0	0	1	0	0	2	0	2	0	0	0	0	11	4	0	1	0	k:Fungi,p:Glomeromycota,c:Glomeromycetes
OTU_1549	0	0	0	0	1	0	0	0	0	1	1	26	0	0	0	0	0	0	0	0	0	0	0	0	0	0	0	1	0	0	k:Fungi,p:Glomeromycota,c:Glomeromycetes
OTU_1550	0	0	0	0	0	0	0	0	0	0	0	0	0	0	0	0	0	0	0	0	0	0	0	0	19	0	0	0	0	0	k:Fungi,p:Glomeromycota,c:Glomeromycetes
OTU_1551	0	0	0	0	0	0	0	0	0	0	3	0	4	0	0	0	0	1	0	0	0	0	1	14	0	0	0	0	0	0	k:Fungi,p:Glomeromycota,c:Glomeromycetes
OTU_155	10	5	13	111	240	86	85	29	11	66	25	21	40	6	3	35	9	6	2	11	39	47	38	15	35	13	122	403	100	114	k:Fungi,p:Glomeromycota,c:Glomeromycetes
OTU_1552	0	0	0	0	0	0	0	0	0	0	0	2	0	0	0	0	0	0	0	0	0	0	0	0	17	0	11	0	0	0	k:Fungi,p:Glomeromycota,c:Glomeromycetes
OTU_1553	0	0	0	1	0	0	1	1	3	1	0	7	1	3	1	0	0	0	5	0	5	0	0	0	0	0	2	0	1	2	k:Fungi,p:Glomeromycota,c:Glomeromycetes
OTU_1554	0	0	0	0	0	0	0	1	0	0	0	0	0	0	0	0	0	0	0	0	0	14	0	0	0	0	0	0	4	0	k:Fungi,p:Glomeromycota,c:Glomeromycetes
OTU_1555	0	0	0	0	0	0	2	0	0	3	14	0	0	0	0	0	0	0	0	0	0	0	0	0	0	0	0	0	0	0	k:Fungi,p:Glomeromycota,c:Glomeromycetes
OTU_1556	0	6	0	0	2	0	0	0	0	0	0	0	0	0	6	2	0	0	0	0	0	0	0	0	0	0	5	0	0	1	k:Fungi,p:Glomeromycota,c:Glomeromycetes
OTU_1557	0	8	0	0	0	0	0	0	0	3	0	0	1	1	0	0	0	0	0	1	0	0	1	0	4	4	1	4	0	0	k:Fungi,p:Glomeromycota,c:Glomeromycetes
OTU_1558	0	0	0	0	0	2	0	0	0	27	0	0	0	0	0	2	0	0	0	0	0	3	0	0	6	6	2	0	0	0	k:Fungi,p:Glomeromycota,c:Glomeromycetes
OTU_1559	0	0	0	0	0	0	0	0	0	12	6	1	0	0	0	0	0	0	0	0	0	0	0	0	0	0	0	1	0	0	k:Fungi,p:Glomeromycota,c:Glomeromycetes
OTU_1560	0	0	0	0	0	0	0	0	0	0	0	0	0	0	0	0	0	0	0	0	0	0	0	0	0	0	0	0	21	0	k:Fungi,p:Glomeromycota,c:Glomeromycetes
OTU_1561	0	0	0	2	0	3	0	1	0	0	0	0	3	0	0	0	0	0	0	0	0	0	0	0	11	0	14	3	1	7	k:Fungi,p:Glomeromycota,c:Glomeromycetes
OTU_1562	0	0	0	6	10	2	3	0	0	0	0	0	2	0	1	0	0	0	0	0	0	0	0	0	2	0	1	0	2	0	k:Fungi,p:Glomeromycota,c:Glomeromycetes
OTU_1563	0	0	0	0	0	0	0	0	0	0	0	0	0	13	10	3	0	0	0	0	0	0	0	0	0	0	0	0	0	1	k:Fungi,p:Glomeromycota,c:Glomeromycetes
OTU_1564	0	0	0	0	0	0	0	0	0	0	0	0	0	0	0	1	0	0	0	23	2	0	0	0	0	0	0	0	0	0	k:Fungi,p:Glomeromycota,c:Glomeromycetes,o:Paraglomerales,f:Paraglomeraceae,g:Paraglomus
OTU_1565	0	0	0	6	0	1	7	1	0	0	0	0	0	0	0	0	0	0	0	0	0	0	0	0	10	0	0	0	0	0	k:Fungi,p:Glomeromycota,c:Glomeromycetes,o:Glomerales
OTU_1566	0	0	0	2	12	0	0	0	2	0	0	1	0	0	0	0	0	0	0	0	0	0	0	0	0	0	4	0	0	0	k:Fungi,p:Glomeromycota,c:Glomeromycetes,o:Paraglomerales
OTU_156	694	142	11	26	47	3	21	10	25	16	17	22	17	23	9	106	28	57	7	151	11	693	3	50	77	18	137	19	10	24	k:Fungi,p:Glomeromycota,c:Glomeromycetes
OTU_1567	0	0	0	0	0	0	1	1	0	18	0	0	0	0	0	1	0	0	0	0	1	0	0	0	1	0	0	0	0	0	k:Fungi,p:Glomeromycota,c:Glomeromycetes
OTU_1568	0	0	0	0	0	0	0	0	0	1	4	3	6	2	4	0	0	8	0	0	0	0	1	15	0	0	0	0	0	0	k:Fungi,p:Glomeromycota,c:Glomeromycetes,o:Glomerales
OTU_1569	0	0	0	0	0	0	1	1	0	0	0	0	0	0	0	0	0	0	0	0	0	0	0	0	1	5	20	0	0	0	k:Fungi,p:Glomeromycota,c:Glomeromycetes,o:Glomerales
OTU_1570	0	0	0	0	0	0	0	0	1	0	0	0	0	3	7	1	0	0	0	0	0	0	0	0	4	0	0	0	0	0	k:Fungi,p:Glomeromycota,c:Glomeromycetes
OTU_1571	0	1	0	0	0	0	0	0	0	0	0	16	0	0	0	0	0	0	0	0	0	0	0	0	0	0	4	0	0	0	k:Fungi,p:Glomeromycota,c:Glomeromycetes
OTU_1572	0	0	0	0	0	0	0	0	0	0	0	0	0	0	0	0	0	0	2	0	1	0	0	0	0	9	11	0	0	12	k:Fungi,p:Glomeromycota,c:Glomeromycetes
OTU_1573	0	0	0	1	1	0	1	0	0	1	0	0	0	0	0	19	0	2	0	0	0	0	0	0	0	0	4	1	1	1	k:Fungi,p:Glomeromycota,c:Glomeromycetes
OTU_1574	0	0	2	0	0	0	0	0	1	5	5	0	3	0	0	0	0	0	1	0	0	0	0	0	0	1	0	1	0	0	k:Fungi,p:Glomeromycota,c:Glomeromycetes
OTU_157	4	3	329	31	407	68	2	26	14	10	39	547	9	66	5	16	1	93	126	114	49	0	17	12	2	7	6	237	198	96	k:Fungi,p:Glomeromycota,c:Glomeromycetes
OTU_1575	1	0	0	0	0	0	2	0	4	1	16	0	0	0	0	0	0	1	0	0	0	0	0	0	0	0	0	0	0	0	k:Fungi,p:Glomeromycota,c:Glomeromycetes
OTU_1576	21	0	15	0	0	0	0	0	1	0	0	0	2	0	0	0	2	0	0	0	0	0	0	0	0	0	1	0	0	0	k:Fungi,p:Glomeromycota,c:Glomeromycetes
OTU_1577	163	19	32	14	23	37	252	145	149	81	321	45	30	59	16	112	37	128	48	74	31	42	26	57	260	162	179	34	52	18	k:Fungi,p:Glomeromycota,c:Glomeromycetes
OTU_1578	0	0	0	2	0	2	1	0	0	0	0	0	1	0	0	0	0	0	0	0	5	0	0	1	9	29	0	0	16	21	k:Fungi,p:Glomeromycota,c:Glomeromycetes
OTU_1579	0	0	0	0	0	0	1	0	0	9	0	8	0	0	0	0	0	0	0	0	0	0	2	0	0	0	0	0	0	0	k:Fungi,p:Glomeromycota,c:Glomeromycetes
OTU_1580	2	1	2	0	2	4	10	2	1	0	2	1	1	1	0	1	5	4	0	2	3	3	2	0	2	16	4	2	3	2	k:Fungi,p:Glomeromycota,c:Glomeromycetes
OTU_1581	0	0	2	0	0	1	1	3	6	0	22	8	15	4	0	12	0	66	1	0	1	13	1	1	0	0	0	0	2	3	k:Fungi,p:Glomeromycota,c:Glomeromycetes
OTU_1582	0	0	0	0	0	0	0	0	0	1	0	0	0	0	2	0	0	0	0	0	0	1	0	0	1	16	1	0	0	0	k:Fungi,p:Glomeromycota,c:Glomeromycetes
OTU_158	2	11	3	11	13	4	5	3	6	8	1	1	7	1	0	1	2	9	5	0	1077	4	1	3	60	4	3	6	12	10	k:Fungi,p:Glomeromycota,c:Glomeromycetes,o:Paraglomerales
OTU_1583	1	8	0	1	6	0	0	2	4	2	0	0	4	0	0	0	0	0	0	5	0	5	0	0	1	0	1	0	0	1	k:Fungi,p:Glomeromycota,c:Glomeromycetes
OTU_1584	0	0	1	0	0	0	0	0	0	0	0	1	0	0	1	14	1	0	0	0	0	0	0	0	0	6	2	0	0	0	k:Fungi,p:Glomeromycota,c:Glomeromycetes
OTU_1585	0	3	0	1	3	0	0	0	0	2	0	0	1	1	0	0	1	0	5	1	8	2	0	0	0	29	18	0	0	0	k:Fungi,p:Glomeromycota,c:Glomeromycetes
OTU_1586	6	0	2	2	0	0	0	1	3	0	0	0	1	0	0	5	3	1	2	5	0	0	0	0	0	3	10	0	2	0	k:Fungi,p:Glomeromycota,c:Glomeromycetes
OTU_1587	0	0	0	0	0	0	1	0	0	0	0	0	0	0	0	0	0	14	0	0	3	0	0	0	0	0	0	0	1	0	k:Fungi,p:Glomeromycota,c:Glomeromycetes
OTU_1588	0	0	0	0	0	0	0	2	2	0	0	0	14	0	1	0	0	0	0	0	0	0	0	0	0	0	0	2	1	0	k:Fungi,p:Glomeromycota,c:Glomeromycetes
OTU_1589	0	0	0	0	0	0	0	0	0	2	29	1	1	3	0	0	0	0	0	2	0	5	0	0	0	0	0	0	0	0	k:Fungi,p:Glomeromycota,c:Glomeromycetes
OTU_1590	4	0	2	0	0	1	1	4	0	0	0	3	0	2	0	0	0	1	0	6	0	0	0	3	4	2	13	2	2	0	k:Fungi,p:Glomeromycota,c:Glomeromycetes
OTU_1591	0	0	0	0	4	0	0	11	0	1	0	0	0	0	0	0	0	0	0	0	0	0	0	0	0	0	0	0	0	0	k:Fungi,p:Glomeromycota,c:Glomeromycetes
OTU_1592	0	0	0	0	0	0	0	0	1	2	0	1	0	0	0	0	0	12	0	3	0	0	0	0	0	2	0	0	0	1	k:Fungi,p:Glomeromycota,c:Glomeromycetes
OTU_1593	0	0	0	0	4	3	0	0	0	0	0	0	0	0	0	0	0	0	2	0	0	0	0	0	0	7	13	0	0	0	k:Fungi,p:Glomeromycota,c:Glomeromycetes
OTU_1594	0	0	0	0	0	0	0	0	1	0	0	8	2	2	0	2	0	0	0	0	0	0	0	3	0	0	0	0	7	0	k:Fungi,p:Glomeromycota,c:Glomeromycetes
OTU_1595	11	0	1	0	0	0	18	0	3	2	10	1	0	1	0	4	0	0	0	0	0	0	0	0	1	0	0	0	0	0	k:Fungi,p:Glomeromycota,c:Glomeromycetes
OTU_1596	0	0	0	0	0	0	0	0	0	0	0	0	0	0	0	8	12	1	0	0	0	0	0	0	0	6	0	0	0	0	k:Fungi,p:Glomeromycota,c:Glomeromycetes
OTU_1597	0	0	13	0	0	1	0	0	0	0	3	0	0	1	0	0	0	0	0	0	1	0	0	0	0	0	0	0	0	0	k:Fungi,p:Glomeromycota,c:Glomeromycetes
OTU_1598	0	0	0	0	0	0	0	0	0	0	0	0	0	0	0	0	13	0	0	0	0	1	0	0	0	0	0	0	0	0	k:Fungi,p:Glomeromycota,c:Glomeromycetes
OTU_159	8	41	25	59	261	299	360	659	37	1581	370	30	32	37	5	35	5	22	100	6	11	106	4	52	137	8	89	92	17	69	k:Fungi,p:Glomeromycota,c:Glomeromycetes,o:Paraglomerales,f:Paraglomeraceae,g:Paraglomus
OTU_1599	0	0	0	0	0	0	0	2	2	0	0	0	0	4	1	0	0	0	0	0	0	0	4	0	0	7	0	0	1	8	k:Fungi,p:Glomeromycota,c:Glomeromycetes
OTU_1600	0	0	3	1	0	0	2	0	3	0	2	0	0	25	0	0	0	0	0	0	0	2	0	1	2	0	0	1	1	0	k:Fungi,p:Glomeromycota,c:Glomeromycetes
OTU_1601	1	4	6	0	0	0	1	9	0	2	1	1	1	0	1	0	0	0	0	0	0	0	0	0	0	0	1	2	0	2	k:Fungi,p:Glomeromycota,c:Glomeromycetes
OTU_160	15	4	7	2	6	5	2	0	18	463	65	50	3	8	6	0	6	2	3	5	3	346	82	37	8	1	6	4	8	0	k:Fungi,p:Glomeromycota,c:Glomeromycetes
OTU_1602	0	0	2	0	0	1	8	0	0	0	0	0	0	0	2	0	0	0	0	0	0	0	0	0	0	4	0	8	7	20	k:Fungi,p:Glomeromycota,c:Glomeromycetes
OTU_1603	0	2	0	0	0	0	0	0	0	0	0	0	0	1	0	46	14	5	0	0	2	0	0	1	0	0	0	1	0	0	k:Fungi,p:Glomeromycota,c:Glomeromycetes,o:Glomerales,f:Glomeraceae,g:Glomus
OTU_1604	0	0	0	0	1	0	3	5	4	0	0	1	0	0	0	4	2	1	0	23	2	0	0	0	0	0	0	0	0	0	k:Fungi,p:Glomeromycota,c:Glomeromycetes
OTU_1605	0	0	0	0	0	0	0	0	0	3	0	0	3	0	0	0	0	0	1	0	0	0	0	0	4	3	5	0	7	4	k:Fungi,p:Glomeromycota,c:Glomeromycetes
OTU_1606	0	4	2	1	20	9	15	6	4	12	17	5	0	0	0	4	1	0	1	12	2	5	12	1	50	9	28	0	14	6	k:Fungi,p:Glomeromycota,c:Glomeromycetes
OTU_1607	0	0	0	17	0	0	0	0	0	0	0	0	0	0	0	0	0	0	0	0	0	0	0	0	0	0	0	0	0	0	k:Fungi,p:Glomeromycota,c:Glomeromycetes,o:Glomerales,f:Glomeraceae,g:Glomus
OTU_1608	0	0	2	9	1	2	84	20	15	72	1	7	26	0	0	0	2	2	0	11	4	0	2	0	21	2	5	13	7	1	k:Fungi,p:Glomeromycota,c:Glomeromycetes
OTU_1609	0	0	0	4	4	1	0	1	3	19	2	0	0	0	0	0	0	0	0	0	0	0	1	1	0	1	1	0	0	0	k:Fungi,p:Glomeromycota,c:Glomeromycetes
OTU_1610	2	1	0	7	10	2	0	4	12	2	0	2	0	0	0	0	2	0	0	3	4	1	1	0	2	0	0	0	0	3	k:Fungi,p:Glomeromycota,c:Glomeromycetes
OTU_1611	0	3	0	0	1	0	0	4	0	0	0	0	0	0	1	0	2	3	0	0	0	4	0	0	4	6	0	0	0	0	k:Fungi,p:Glomeromycota,c:Glomeromycetes
OTU_1612	0	0	0	17	0	0	0	0	0	0	0	0	0	0	0	0	0	0	0	0	0	0	0	0	0	0	0	0	0	0	k:Fungi,p:Glomeromycota,c:Glomeromycetes
OTU_1613	0	0	1	0	0	0	1	2	0	11	0	1	0	0	0	0	10	7	0	8	4	6	2	0	7	1	0	11	17	3	k:Fungi,p:Glomeromycota,c:Glomeromycetes
OTU_1614	0	0	0	0	1	0	2	0	2	0	0	4	21	0	0	0	0	0	0	0	0	0	0	3	0	0	11	0	0	0	k:Fungi,p:Glomeromycota,c:Glomeromycetes
OTU_1615	0	0	0	0	0	0	1	7	0	11	1	2	0	0	0	5	0	0	0	0	6	4	1	0	0	0	0	0	4	0	k:Fungi,p:Glomeromycota,c:Glomeromycetes
OTU_1616	0	0	0	0	0	0	1	0	0	9	5	0	0	0	0	0	0	0	0	0	0	2	0	0	0	0	0	0	0	0	k:Fungi,p:Glomeromycota,c:Glomeromycetes
OTU_161	6	7	11	74	112	25	26	25	7	10	21	105	24	41	27	44	89	107	40	8	239	407	458	243	35	4	24	12	116	14	k:Fungi,p:Glomeromycota,c:Glomeromycetes
OTU_1617	2	0	0	1	0	0	0	0	0	0	0	0	0	0	0	0	0	0	0	0	0	0	1	0	0	0	0	20	0	0	k:Fungi,p:Glomeromycota,c:Glomeromycetes
OTU_1618	0	0	0	0	0	0	0	5	0	0	0	0	0	0	0	0	0	0	0	0	0	0	0	0	5	0	8	0	5	1	k:Fungi,p:Glomeromycota,c:Glomeromycetes
OTU_1619	0	0	0	2	0	0	0	0	0	0	0	0	0	3	0	2	1	0	2	1	0	5	9	6	0	10	2	0	7	0	k:Fungi,p:Glomeromycota,c:Glomeromycetes,o:Glomerales
OTU_1620	0	15	4	0	0	0	0	0	0	0	0	0	0	0	0	4	5	0	0	0	0	1	0	0	0	0	0	0	0	0	k:Fungi,p:Glomeromycota,c:Glomeromycetes
OTU_162	0	0	2	1	5	3	0	0	0	0	1	0	1126	3	1	0	0	4	0	2	0	6	0	1	1	2	2	3	1	0	k:Fungi,p:Glomeromycota,c:Glomeromycetes
OTU_1621	2	3	0	38	25	15	1	0	3	1	1	0	1	0	0	0	0	0	0	0	0	0	5	0	41	37	79	2	4	17	k:Fungi,p:Glomeromycota,c:Glomeromycetes
OTU_1622	0	0	0	0	0	0	0	0	0	0	0	0	0	0	0	0	0	0	10	0	1	0	0	0	0	0	0	1	0	0	k:Fungi,p:Glomeromycota,c:Glomeromycetes
OTU_1623	0	0	0	0	0	0	0	0	0	0	1	0	0	6	0	0	0	0	0	0	0	15	0	0	0	0	0	1	2	0	k:Fungi,p:Glomeromycota,c:Glomeromycetes
OTU_1624	0	0	0	0	0	0	0	0	0	0	0	0	0	0	0	0	12	0	0	0	0	0	0	0	1	0	0	0	0	0	k:Fungi,p:Glomeromycota,c:Glomeromycetes
OTU_1625	4	1	0	0	5	2	0	2	1	0	11	8	0	2	2	1	0	0	0	0	0	2	10	0	0	0	0	0	0	0	k:Fungi,p:Glomeromycota,c:Glomeromycetes
OTU_1626	0	0	0	0	0	0	10	0	0	0	0	0	0	0	0	0	0	0	0	0	0	0	0	0	1	1	10	0	0	0	k:Fungi,p:Glomeromycota,c:Glomeromycetes
OTU_1627	0	0	0	0	0	1	0	0	0	0	9	5	0	2	0	2	0	0	0	0	0	0	0	0	5	0	0	1	0	0	k:Fungi,p:Glomeromycota,c:Glomeromycetes
OTU_1628	0	0	0	0	1	0	0	0	3	0	2	0	0	0	0	3	0	0	0	0	0	0	0	0	9	6	6	3	7	1	k:Fungi,p:Glomeromycota,c:Glomeromycetes
OTU_1629	0	0	0	0	20	0	2	0	2	0	0	0	0	0	0	0	0	0	0	0	0	0	0	0	0	0	0	0	0	0	k:Fungi,p:Glomeromycota,c:Glomeromycetes
OTU_1630	0	1	0	0	0	18	0	0	0	0	0	5	0	0	1	0	0	2	0	0	0	0	0	0	0	0	0	0	0	0	k:Fungi,p:Glomeromycota,c:Glomeromycetes
OTU_163	0	2	3	4	7	2	43	1	7	7	7	12	972	1	1	4	12	27	1	2	2	12	13	13	11	5	8	0	1	4	k:Fungi,p:Glomeromycota,c:Glomeromycetes
OTU_1631	0	0	0	0	0	0	4	3	0	3	2	0	0	1	3	0	0	0	0	0	0	1	4	0	0	0	1	0	0	4	k:Fungi,p:Glomeromycota,c:Glomeromycetes
OTU_1632	0	0	0	0	1	0	0	0	0	14	0	0	0	0	0	0	0	0	0	18	0	0	0	0	0	0	0	0	0	0	k:Fungi,p:Glomeromycota,c:Glomeromycetes
OTU_1633	0	0	0	0	0	1	23	0	4	0	0	0	0	3	0	0	0	3	0	0	0	0	1	0	0	0	2	0	0	0	k:Fungi,p:Glomeromycota,c:Glomeromycetes
OTU_1634	0	0	0	0	0	0	0	0	0	4	7	2	0	0	0	0	0	0	0	0	0	0	2	0	0	1	0	0	0	0	k:Fungi,p:Glomeromycota,c:Glomeromycetes
OTU_1635	0	0	0	0	24	6	0	0	0	0	0	0	0	0	0	2	1	0	0	0	0	0	0	0	0	0	0	1	0	0	k:Fungi,p:Glomeromycota,c:Glomeromycetes
OTU_1636	2	0	0	0	0	0	2	12	4	0	0	0	0	0	0	0	0	0	0	2	0	0	0	0	0	0	0	0	3	0	k:Fungi,p:Glomeromycota,c:Glomeromycetes
OTU_1637	0	0	0	0	0	0	0	2	13	8	0	0	0	2	0	0	0	0	0	0	0	0	0	0	0	0	0	0	0	0	k:Fungi,p:Glomeromycota,c:Glomeromycetes
OTU_1638	2	0	0	1	2	0	1	0	0	7	0	12	0	0	0	0	0	0	12	95	3	1	0	0	1	0	1	0	0	0	k:Fungi,p:Glomeromycota,c:Glomeromycetes
OTU_1639	0	0	0	0	0	0	0	0	8	0	0	0	0	2	0	0	0	1	0	0	0	12	0	0	0	3	0	0	0	0	k:Fungi,p:Glomeromycota,c:Glomeromycetes
OTU_1640	0	0	0	0	0	0	2	0	0	0	3	0	0	0	0	17	1	0	0	0	0	0	0	0	0	0	2	0	0	0	k:Fungi,p:Glomeromycota,c:Glomeromycetes
OTU_164	0	0	0	3	4	1	0	0	2	0	0	1	55	0	1	4	101	7	1	31	0	2	0	1	16	4	5	0	966	3	k:Fungi,p:Glomeromycota,c:Glomeromycetes
OTU_1641	0	0	0	0	0	3	0	0	2	0	0	0	0	0	0	0	0	0	0	0	0	0	15	0	0	0	0	0	0	0	k:Fungi,p:Glomeromycota,c:Glomeromycetes
OTU_1642	0	0	0	0	4	10	0	3	5	0	0	0	0	0	0	0	0	10	0	0	0	2	2	0	1	4	0	1	3	0	k:Fungi,p:Glomeromycota,c:Glomeromycetes
OTU_1643	0	0	0	0	4	2	0	6	0	0	0	0	0	0	0	0	0	0	0	0	0	0	0	0	3	0	0	0	0	1	k:Fungi,p:Glomeromycota,c:Glomeromycetes
OTU_1644	0	0	0	0	0	0	0	0	0	0	0	0	2	0	10	4	0	0	0	0	0	0	0	0	0	0	0	0	0	0	k:Fungi,p:Glomeromycota,c:Glomeromycetes
OTU_1645	0	0	3	0	0	1	0	0	0	0	0	0	0	0	0	0	0	0	0	0	0	1	0	0	0	0	10	0	0	5	k:Fungi,p:Glomeromycota,c:Glomeromycetes
OTU_1646	0	1	0	2	4	3	0	1	2	0	0	13	3	4	0	1	3	0	3	0	0	4	0	3	0	0	8	2	8	1	k:Fungi,p:Glomeromycota,c:Glomeromycetes
OTU_1647	0	0	3	0	6	0	0	0	0	0	0	1	0	0	0	0	0	0	1	0	3	0	0	0	0	1	1	0	3	2	k:Fungi,p:Glomeromycota,c:Glomeromycetes
OTU_1648	1	0	0	2	0	0	0	3	3	4	0	0	0	0	0	0	1	2	0	1	0	5	0	0	2	2	1	0	0	0	k:Fungi,p:Glomeromycota,c:Glomeromycetes
OTU_1649	0	0	0	0	0	0	2	0	3	0	0	0	0	0	0	5	0	0	0	0	0	0	0	0	4	0	5	0	0	0	k:Fungi,p:Glomeromycota,c:Glomeromycetes,o:Glomerales
OTU_1650	0	0	0	0	1	0	4	2	3	3	0	0	8	0	0	2	0	5	1	0	1	0	0	0	0	0	0	5	0	0	k:Fungi,p:Glomeromycota,c:Glomeromycetes
OTU_1651	0	0	0	13	0	0	0	0	0	0	0	0	0	0	0	0	0	0	0	0	0	1	0	0	0	0	0	1	0	0	k:Fungi,p:Glomeromycota,c:Glomeromycetes
OTU_1652	0	0	0	0	3	0	0	1	0	0	0	0	2	0	0	0	0	0	5	0	0	0	0	0	0	0	0	0	0	2	k:Fungi,p:Glomeromycota,c:Glomeromycetes,o:Paraglomerales
OTU_1653	0	4	0	2	3	0	0	0	0	0	0	0	0	0	2	1	0	1	1	7	1	0	0	0	0	0	0	1	1	1	k:Fungi,p:Glomeromycota,c:Glomeromycetes
OTU_1654	0	0	0	0	0	0	0	0	0	0	0	0	1	0	0	0	0	1	0	24	0	0	0	0	0	0	0	0	0	0	k:Fungi,p:Glomeromycota,c:Glomeromycetes
OTU_1655	0	0	0	0	0	0	0	3	1	5	0	2	0	0	0	0	0	0	0	0	0	0	0	0	0	0	0	0	1	0	k:Fungi,p:Glomeromycota,c:Glomeromycetes
OTU_165	5	6	0	0	0	24	0	1	3	4	2	2	683	74	24	5	180	16	78	3	5	81	0	0	9	1	10	2	2	0	k:Fungi,p:Glomeromycota,c:Glomeromycetes
OTU_1656	0	0	0	0	0	1	0	0	0	0	0	0	0	0	0	0	0	0	0	9	0	0	0	0	0	0	1	6	0	1	k:Fungi,p:Glomeromycota,c:Glomeromycetes
OTU_1657	0	0	0	0	11	0	0	0	0	0	0	0	0	0	0	0	0	0	0	0	0	0	0	0	0	0	0	0	0	0	k:Fungi,p:Glomeromycota,c:Glomeromycetes
OTU_1658	0	0	0	0	0	0	0	0	2	0	0	0	0	0	0	0	0	0	0	0	0	0	2	0	0	0	0	0	0	16	k:Fungi,p:Glomeromycota,c:Glomeromycetes
OTU_1659	24	2	3	1	0	0	0	0	0	0	0	1	0	0	0	0	1	1	0	0	0	2	0	2	0	0	0	0	0	0	k:Fungi,p:Glomeromycota,c:Glomeromycetes
OTU_166	0	1194	12	1	1	0	3	2	4	0	1	4	2	0	0	0	5	14	1	1	6	0	0	3	0	0	1	11	0	1	k:Fungi,p:Glomeromycota,c:Glomeromycetes
OTU_1660	15	0	0	0	0	0	0	0	3	0	0	0	0	1	0	0	0	0	0	0	0	0	0	0	0	0	0	0	0	0	k:Fungi,p:Glomeromycota,c:Glomeromycetes
OTU_1661	1	0	0	0	0	0	0	0	0	0	0	0	0	0	0	0	0	20	0	0	2	0	0	0	0	0	0	0	0	0	k:Fungi,p:Glomeromycota,c:Glomeromycetes
OTU_1662	0	0	0	2	4	0	0	0	3	0	0	0	0	0	0	0	0	0	0	0	0	0	0	0	2	1	5	2	2	2	k:Fungi,p:Glomeromycota,c:Glomeromycetes
OTU_1663	0	0	0	0	0	0	0	0	0	0	0	0	0	0	0	0	0	0	0	27	0	0	0	0	0	0	0	0	0	0	k:Fungi,p:Glomeromycota,c:Glomeromycetes
OTU_1664	11	0	0	0	0	0	0	0	2	3	3	4	0	4	4	0	0	0	0	0	0	0	0	0	0	0	0	0	0	1	k:Fungi,p:Glomeromycota,c:Glomeromycetes
OTU_1665	0	0	0	0	0	0	17	0	0	0	0	0	1	0	0	0	0	0	0	0	11	0	0	0	0	0	4	0	0	0	k:Fungi,p:Glomeromycota,c:Glomeromycetes,o:Glomerales
OTU_1666	5	27	2	0	5	2	0	13	3	0	0	0	0	0	0	0	0	16	0	0	0	0	0	0	1	0	0	1	1	0	k:Fungi,p:Glomeromycota,c:Glomeromycetes
OTU_1667	0	20	0	0	0	0	0	0	0	0	0	0	0	0	0	0	0	0	0	0	0	0	0	0	0	0	0	0	0	0	k:Fungi,p:Glomeromycota,c:Glomeromycetes
OTU_1668	0	0	0	0	0	0	0	0	0	0	13	0	2	0	0	0	0	0	0	0	0	0	0	0	10	0	4	0	0	0	k:Fungi,p:Glomeromycota,c:Glomeromycetes
OTU_1669	1	0	0	0	0	1	0	0	0	0	0	2	2	8	0	0	0	0	19	0	0	0	0	0	0	0	0	0	0	0	k:Fungi,p:Glomeromycota,c:Glomeromycetes
OTU_1670	1	0	12	0	0	0	34	0	0	0	0	0	0	0	0	0	0	1	0	0	0	0	0	0	0	0	0	0	0	0	k:Fungi,p:Glomeromycota,c:Glomeromycetes
OTU_1671	4	0	0	0	0	0	0	0	1	0	0	0	14	0	0	0	1	4	0	0	1	0	4	0	0	2	2	1	0	0	k:Fungi,p:Glomeromycota,c:Glomeromycetes
OTU_1672	0	0	0	8	5	1	0	0	0	0	0	0	0	0	0	0	0	0	3	0	0	1	0	0	0	0	21	0	0	0	k:Fungi,p:Glomeromycota,c:Glomeromycetes
OTU_1673	0	0	0	0	0	0	0	0	0	0	0	0	0	0	0	0	0	0	0	19	0	0	0	0	0	0	0	0	0	0	k:Fungi,p:Glomeromycota,c:Glomeromycetes
OTU_167	3	54	8	0	1	2	1	0	10	0	8	2	0	0	0	2	3	1	18	2	10	3	3	0	0	987	26	3	1	0	k:Fungi,p:Glomeromycota,c:Glomeromycetes
OTU_1674	0	0	0	0	0	1	0	0	0	0	0	0	0	1	0	0	0	2	0	29	0	0	0	0	0	3	0	0	0	0	k:Fungi,p:Glomeromycota,c:Glomeromycetes
OTU_1675	3	2	8	1	2	2	24	3	12	23	46	13	2	1	0	2	0	0	0	1	0	0	1	0	0	2	0	3	0	1	k:Fungi,p:Glomeromycota,c:Glomeromycetes,o:Paraglomerales
OTU_1676	0	0	0	0	1	0	0	0	0	0	1	1	0	2	1	0	0	0	0	0	0	0	3	0	6	0	0	0	3	0	k:Fungi,p:Glomeromycota,c:Glomeromycetes
OTU_16	763	594	1177	220	582	349	903	5826	2023	617	552	518	1703	1984	833	948	340	830	225	698	1827	280	611	1793	1009	1159	558	147	438	86	k:Fungi,p:Glomeromycota,c:Glomeromycetes,o:Paraglomerales
OTU_1677	0	0	0	0	0	0	0	0	0	2	0	0	0	0	0	0	0	0	0	0	0	6	5	0	0	0	0	0	0	0	k:Fungi,p:Glomeromycota,c:Glomeromycetes
OTU_1678	0	0	0	0	0	0	0	0	0	0	0	0	0	0	0	0	0	0	0	26	0	0	0	0	0	0	0	0	0	0	k:Fungi,p:Glomeromycota,c:Glomeromycetes
OTU_1679	0	1	0	0	0	0	0	0	0	18	0	0	0	0	0	1	0	0	0	0	0	0	0	0	0	0	0	0	1	0	k:Fungi,p:Glomeromycota,c:Glomeromycetes
OTU_1680	0	0	0	0	0	0	0	0	0	0	9	7	0	2	0	0	0	0	0	0	0	0	0	0	0	0	0	0	0	0	k:Fungi,p:Glomeromycota,c:Glomeromycetes
OTU_168	0	1	0	16	5	4	14	2	3	1	3	0	7	0	0	12	1	891	0	6	4	6	1	0	16	0	13	0	11	13	k:Fungi,p:Glomeromycota,c:Glomeromycetes
OTU_1681	1	1	1	0	3	0	3	3	15	30	24	4	5	38	5	5	1	1	1	0	9	5	5	10	1	1	3	0	3	0	k:Fungi,p:Glomeromycota,c:Glomeromycetes
OTU_1682	0	0	1	0	0	0	0	0	0	0	0	0	2	0	0	0	0	0	5	2	0	0	0	0	0	0	0	1	3	0	k:Fungi,p:Glomeromycota,c:Glomeromycetes
OTU_1683	0	0	1	0	0	0	0	1	4	2	12	1	0	0	0	7	3	2	0	2	6	3	4	0	0	1	0	1	0	0	k:Fungi,p:Glomeromycota,c:Glomeromycetes
OTU_1684	2	0	0	0	0	0	0	0	0	0	0	0	0	0	0	0	0	0	7	0	6	0	1	0	0	0	0	0	0	3	k:Fungi,p:Glomeromycota,c:Glomeromycetes
OTU_1685	0	0	0	0	0	0	0	1	0	0	0	0	0	0	1	0	0	0	4	27	2	0	0	0	0	0	0	0	0	0	k:Fungi,p:Glomeromycota,c:Glomeromycetes
OTU_1686	0	0	0	0	3	5	0	0	0	0	0	2	0	0	0	0	0	0	0	0	0	0	0	0	0	0	0	0	0	0	k:Fungi,p:Glomeromycota,c:Glomeromycetes,o:Paraglomerales,f:Paraglomeraceae,g:Paraglomus,s:Alguacil12a_Para_1
OTU_1687	0	0	0	0	0	0	3	4	11	10	0	0	0	1	0	0	3	0	0	0	0	0	0	0	0	0	0	0	0	0	k:Fungi,p:Glomeromycota,c:Glomeromycetes
OTU_1688	0	0	0	0	0	0	5	0	10	0	0	4	0	0	0	0	0	0	0	0	0	0	0	0	2	0	0	0	0	0	k:Fungi,p:Glomeromycota,c:Glomeromycetes
OTU_1689	1	2	0	0	0	0	0	0	0	0	0	1	0	1	0	0	0	0	0	0	0	5	2	9	3	0	0	0	0	0	k:Fungi,p:Glomeromycota,c:Glomeromycetes
OTU_1690	0	1	1	0	0	0	4	0	0	0	2	0	0	2	1	2	0	0	0	0	0	18	0	1	0	0	0	0	0	0	k:Fungi,p:Glomeromycota,c:Glomeromycetes
OTU_169	0	5	10	1	7	1	2	0	7	3	5	3	3	1	3	19	1371	5	0	1	1	0	1	5	2	0	0	14	9	14	k:Fungi,p:Glomeromycota,c:Glomeromycetes,o:Glomerales,f:Glomeraceae,g:Glomus
OTU_1691	0	0	0	0	0	0	0	2	0	3	12	1	0	4	1	1	0	7	0	0	1	2	0	0	1	0	0	0	0	0	k:Fungi,p:Glomeromycota,c:Glomeromycetes
OTU_1692	0	0	0	0	0	0	0	0	0	2	0	0	0	0	0	0	0	0	0	0	0	0	0	0	0	0	0	0	0	14	k:Fungi,p:Glomeromycota,c:Glomeromycetes
OTU_1693	0	0	0	0	0	0	4	7	0	0	0	0	0	0	0	0	0	0	0	0	0	0	0	0	0	0	0	0	0	0	k:Fungi,p:Glomeromycota,c:Glomeromycetes,o:Glomerales
OTU_1694	0	0	0	0	5	0	0	0	0	8	2	3	0	0	0	0	0	0	0	1	0	0	0	1	0	0	0	0	0	2	k:Fungi,p:Glomeromycota,c:Glomeromycetes
OTU_1695	1	1	1	1	0	3	5	6	4	0	0	9	1	1	0	9	2	2	0	10	3	0	1	0	9	4	1	0	2	0	k:Fungi,p:Glomeromycota,c:Glomeromycetes
OTU_1696	18	6	122	3	8	3	309	64	15	0	5	8	0	86	36	6	3	2	1	2	2	3	0	4	5	4	3	8	1	1	k:Fungi,p:Glomeromycota,c:Glomeromycetes
OTU_1697	0	0	0	0	0	0	0	13	0	0	0	0	1	1	0	2	0	1	0	0	0	0	0	0	0	0	6	0	0	0	k:Fungi,p:Glomeromycota,c:Glomeromycetes
OTU_1698	0	0	0	0	0	0	0	0	0	0	0	0	0	0	0	0	2	8	3	0	3	0	1	0	0	0	0	0	0	0	k:Fungi,p:Glomeromycota,c:Glomeromycetes
OTU_1699	1	0	2	0	0	1	0	1	0	4	8	0	0	0	0	0	0	0	0	0	0	0	2	4	0	0	1	0	0	0	k:Fungi,p:Glomeromycota,c:Glomeromycetes
OTU_1700	0	0	0	0	0	0	0	0	1	0	0	0	4	0	0	0	0	0	0	0	4	9	0	0	0	3	0	0	0	0	k:Fungi,p:Glomeromycota,c:Glomeromycetes
OTU_170	1	0	0	0	1	0	1	0	0	11	1	2	3	0	0	1	9	1013	0	0	2	0	0	3	0	0	0	1	5	0	k:Fungi,p:Glomeromycota,c:Glomeromycetes
OTU_1701	0	0	1	0	0	0	0	0	0	0	0	0	0	0	0	0	0	0	0	0	0	0	0	0	1	0	41	0	0	0	k:Fungi,p:Glomeromycota,c:Glomeromycetes
OTU_1702	0	0	0	0	0	0	0	0	0	0	0	0	0	0	0	0	1	0	0	0	0	0	0	0	0	23	3	1	0	0	k:Fungi,p:Glomeromycota,c:Glomeromycetes,o:Paraglomerales,f:Paraglomeraceae,g:Paraglomus,s:sp
OTU_1703	0	0	0	0	0	0	1	0	2	0	0	0	11	0	0	4	0	2	0	0	0	0	0	0	7	0	1	5	2	3	k:Fungi,p:Glomeromycota,c:Glomeromycetes
OTU_1704	0	0	0	0	0	0	11	0	6	0	0	0	0	0	0	0	0	0	0	0	0	0	0	0	0	0	0	0	0	0	k:Fungi,p:Glomeromycota,c:Glomeromycetes
OTU_1705	0	0	0	4	4	0	9	0	6	0	0	1	0	0	0	0	0	0	0	0	0	3	3	10	0	0	0	0	0	0	k:Fungi,p:Glomeromycota,c:Glomeromycetes
OTU_1706	0	0	0	0	18	0	0	0	0	2	0	1	0	0	0	0	0	0	0	0	0	0	0	0	0	2	0	0	0	0	k:Fungi,p:Glomeromycota,c:Glomeromycetes
OTU_1707	0	0	1	0	1	1	0	0	0	4	7	3	3	4	0	0	0	0	0	0	0	0	2	0	0	0	4	1	2	0	k:Fungi,p:Glomeromycota,c:Glomeromycetes
OTU_1708	1	20	2	0	0	0	0	0	0	0	0	0	0	0	0	0	0	0	0	0	0	0	0	0	0	0	0	0	0	0	k:Fungi,p:Glomeromycota,c:Glomeromycetes
OTU_1709	0	0	0	0	0	0	0	0	0	0	1	6	0	0	0	0	2	5	0	7	0	13	1	0	0	0	0	0	2	0	k:Fungi,p:Glomeromycota,c:Glomeromycetes
OTU_1710	0	0	0	0	0	0	0	0	0	0	0	0	0	0	0	0	0	0	0	0	0	0	0	0	0	0	13	0	0	0	k:Fungi,p:Glomeromycota,c:Glomeromycetes
OTU_1711	0	0	1	0	0	0	0	0	1	0	0	0	0	0	0	0	0	0	1	0	0	0	0	0	1	15	0	0	0	0	k:Fungi,p:Glomeromycota,c:Glomeromycetes
OTU_1712	10	7	11	0	0	0	0	3	0	0	0	0	0	1	0	0	0	0	0	0	0	1	3	0	0	2	0	0	0	0	k:Fungi,p:Glomeromycota,c:Glomeromycetes
OTU_17	12	366	3	5	12	10	16	19	13	11048	4928	1182	44	44	12	35	32	13	8	12	6	31	9	13	66	27	34	9	17	21	k:Fungi,p:Glomeromycota,c:Glomeromycetes
OTU_1713	0	0	1	20	0	0	0	0	0	0	0	0	0	0	0	0	1	0	0	0	0	0	0	0	0	0	0	0	0	0	k:Fungi,p:Glomeromycota,c:Glomeromycetes
OTU_1714	4	2	0	0	0	11	0	0	0	0	0	0	2	0	0	0	0	0	1	0	0	0	0	0	0	0	0	0	0	0	k:Fungi,p:Glomeromycota,c:Glomeromycetes
OTU_1715	17	3	0	4	5	6	532	2	1	5	2	2	1	2	1	0	296	1	0	0	0	2	5	0	4	3	4	1	3	3	k:Fungi,p:Glomeromycota,c:Glomeromycetes
OTU_1716	0	0	0	0	0	0	0	7	0	0	0	0	0	1	0	0	0	8	0	0	1	0	0	0	3	0	0	0	0	0	k:Fungi,p:Glomeromycota,c:Glomeromycetes
OTU_171	68	68	123	409	181	86	89	541	47	307	168	25	38	363	25	92	45	486	23	20	16	39	108	61	40	156	44	410	15	73	k:Fungi,p:Glomeromycota,c:Glomeromycetes,o:Paraglomerales,f:Paraglomeraceae,g:Paraglomus,s:Alguacil12a_Para_1
OTU_1717	0	0	0	0	0	1	0	0	0	1	0	0	0	0	0	0	0	2	0	20	0	0	0	1	0	0	0	0	0	0	k:Fungi,p:Glomeromycota,c:Glomeromycetes
OTU_1718	139	18	50	4	9	10	11	36	23	15	3	56	167	45	11	13	138	27	4	22	12	22	43	38	59	57	18	0	18	21	k:Fungi,p:Glomeromycota,c:Glomeromycetes
OTU_1719	0	0	0	0	0	0	0	0	0	0	0	0	0	0	0	0	0	0	0	0	0	0	0	0	13	0	0	0	1	0	k:Fungi,p:Glomeromycota,c:Glomeromycetes
OTU_1720	0	0	0	0	1	5	0	0	0	0	2	0	0	0	0	0	0	0	0	0	0	0	0	0	0	0	0	8	0	0	k:Fungi,p:Glomeromycota,c:Glomeromycetes
OTU_1721	0	0	0	0	0	0	0	0	0	0	0	0	0	0	0	0	0	0	0	14	0	0	0	0	0	0	0	0	0	0	k:Fungi,p:Glomeromycota,c:Glomeromycetes,o:Glomerales
OTU_172	12	15	15	78	64	63	137	67	19	15	18	30	22	7	12	35	13	36	30	140	38	71	18	19	53	55	61	25	112	28	k:Fungi,p:Glomeromycota,c:Glomeromycetes
OTU_1722	0	0	0	0	1	0	1	0	0	0	3	3	0	0	0	0	0	0	0	0	0	0	0	0	0	0	0	10	2	6	k:Fungi,p:Glomeromycota,c:Glomeromycetes
OTU_1723	0	0	0	0	0	0	0	0	6	0	0	0	0	0	0	0	0	0	0	0	0	0	4	0	0	0	1	2	1	0	k:Fungi,p:Glomeromycota,c:Glomeromycetes
OTU_1724	0	0	3	0	0	0	0	0	0	0	0	2	0	0	0	14	0	0	0	0	0	0	0	0	0	0	0	0	2	0	k:Fungi,p:Glomeromycota,c:Glomeromycetes
OTU_1725	0	0	3	0	0	0	1	0	1	0	0	0	0	1	0	3	0	0	0	0	3	0	0	0	0	0	0	0	0	1	k:Fungi,p:Glomeromycota,c:Glomeromycetes
OTU_1726	0	4	0	0	0	0	2	0	0	1	0	0	0	0	0	0	0	0	0	20	0	0	0	0	0	0	0	8	0	0	k:Fungi,p:Glomeromycota,c:Glomeromycetes
OTU_1727	2	0	4	0	1	0	0	0	0	0	0	7	7	2	1	0	0	0	0	0	0	7	10	4	5	0	0	0	3	0	k:Fungi,p:Glomeromycota,c:Glomeromycetes
OTU_1728	10	8	0	0	0	1	0	5	2	4	0	1	2	5	0	0	0	0	1	0	7	0	0	0	17	3	0	4	0	2	k:Fungi,p:Glomeromycota,c:Glomeromycetes
OTU_1729	0	0	0	0	0	0	0	0	0	0	0	0	0	0	0	0	0	0	0	0	4	0	0	0	0	0	0	0	4	12	k:Fungi,p:Glomeromycota,c:Glomeromycetes
OTU_1730	0	0	0	7	18	0	0	0	0	0	0	0	0	0	0	0	0	0	1	0	0	0	0	0	0	0	0	0	0	0	k:Fungi,p:Glomeromycota,c:Glomeromycetes
OTU_1731	0	0	0	0	1	0	8	11	4	0	2	0	0	0	0	0	0	0	0	0	0	0	0	1	0	0	1	0	0	0	k:Fungi,p:Glomeromycota,c:Glomeromycetes
OTU_1732	0	0	0	0	0	0	0	0	0	0	0	2	0	0	0	0	0	0	4	27	2	0	0	0	0	0	0	0	2	0	k:Fungi,p:Glomeromycota,c:Glomeromycetes
OTU_1733	0	0	0	0	0	0	1	0	0	0	0	9	0	0	0	4	0	0	0	0	0	0	0	0	0	1	0	0	0	0	k:Fungi,p:Glomeromycota,c:Glomeromycetes,o:Glomerales
OTU_1734	0	0	0	0	27	0	0	0	0	0	0	0	0	0	0	0	1	0	0	0	0	0	0	0	0	0	0	0	0	0	k:Fungi,p:Glomeromycota,c:Glomeromycetes
OTU_173	42	11	42	82	126	138	65	258	61	50	34	76	105	160	66	66	69	104	70	193	166	128	475	126	944	231	117	65	353	145	k:Fungi,p:Glomeromycota,c:Glomeromycetes
OTU_1735	0	1	0	0	1	0	0	0	0	0	1	0	0	6	1	0	0	0	0	0	0	4	3	2	0	0	0	1	0	0	k:Fungi,p:Glomeromycota,c:Glomeromycetes
OTU_1736	0	0	0	0	0	11	0	0	0	0	0	0	2	0	0	0	0	4	0	0	0	0	0	0	0	0	0	0	0	3	k:Fungi,p:Glomeromycota,c:Glomeromycetes
OTU_1737	0	1	1	20	4	5	0	0	2	0	0	0	2	0	0	0	0	1	0	0	0	0	0	1	1	1	0	4	0	0	k:Fungi,p:Glomeromycota,c:Glomeromycetes,o:Paraglomerales
OTU_1738	0	0	0	0	3	0	0	0	0	3	1	0	2	0	0	0	0	2	5	0	0	4	7	4	0	1	1	0	0	0	k:Fungi,p:Glomeromycota,c:Glomeromycetes
OTU_1739	0	0	0	0	9	0	0	0	0	1	0	1	0	0	0	0	1	3	0	0	0	0	1	0	0	0	0	5	0	1	k:Fungi,p:Glomeromycota,c:Glomeromycetes
OTU_1740	0	0	0	7	12	0	0	0	0	0	0	0	0	0	0	0	0	0	0	0	0	0	0	0	2	0	0	0	0	0	k:Fungi,p:Glomeromycota,c:Glomeromycetes
OTU_1741	0	0	0	4	0	2	2	0	4	0	0	1	0	0	0	0	0	0	5	10	0	0	0	0	0	3	0	0	0	0	k:Fungi,p:Glomeromycota,c:Glomeromycetes
OTU_1742	1	0	0	0	0	0	0	0	38	0	0	0	0	0	0	1	0	0	0	0	1	2	0	1	2	1	0	0	0	0	k:Fungi,p:Glomeromycota,c:Glomeromycetes
OTU_1743	0	0	0	0	0	0	0	0	0	8	2	2	2	2	0	0	0	0	0	0	0	0	0	0	0	0	0	0	0	0	k:Fungi,p:Glomeromycota,c:Glomeromycetes,o:Paraglomerales,f:Paraglomeraceae,g:Paraglomus
OTU_1744	0	0	0	0	0	0	0	2	0	0	0	0	19	0	0	0	0	0	0	1	0	0	0	0	0	0	0	0	1	0	k:Fungi,p:Glomeromycota,c:Glomeromycetes
OTU_1745	14	17	14	6	4	5	13	0	1	15	1	1	0	0	2	2	0	5	0	0	0	5	0	0	19	0	2	1	0	6	k:Fungi,p:Glomeromycota,c:Glomeromycetes
OTU_1746	0	0	0	0	19	0	0	0	0	0	0	0	0	0	0	0	0	0	0	0	0	0	0	0	0	0	0	0	0	0	k:Fungi,p:Glomeromycota,c:Glomeromycetes
OTU_1747	0	0	0	0	0	0	0	0	0	4	0	0	6	0	0	0	0	3	0	0	0	0	0	0	0	0	0	0	0	0	k:Fungi,p:Glomeromycota,c:Glomeromycetes
OTU_1748	2	1	0	0	1	1	0	0	4	10	2	0	0	0	0	0	1	7	0	0	0	0	1	0	0	0	0	0	0	0	k:Fungi,p:Glomeromycota,c:Glomeromycetes
OTU_1749	0	0	5	8	9	1	0	0	0	0	0	0	0	0	0	0	0	0	0	0	0	0	0	0	0	0	0	0	0	0	k:Fungi,p:Glomeromycota,c:Glomeromycetes
OTU_174	9	5	10	50	48	15	106	70	20	58	48	57	344	94	10	119	37	21	20	19	25	60	13	10	13	35	26	18	28	44	k:Fungi,p:Glomeromycota,c:Glomeromycetes
OTU_1750	7	10	0	0	0	0	0	4	6	2	2	0	0	0	0	0	0	0	0	0	0	0	0	0	0	0	0	0	0	0	k:Fungi,p:Glomeromycota,c:Glomeromycetes
OTU_1751	0	0	0	0	0	0	0	0	0	0	0	0	0	0	0	10	2	0	0	3	0	0	0	0	0	0	6	1	0	1	k:Fungi,p:Glomeromycota,c:Glomeromycetes
OTU_1752	0	0	0	1	3	0	0	1	15	0	0	0	0	0	0	0	0	0	0	0	0	0	0	0	0	0	2	0	0	0	k:Fungi,p:Glomeromycota,c:Glomeromycetes
OTU_1753	0	0	0	1	0	0	0	0	0	0	0	2	0	13	0	0	0	0	0	0	0	0	0	0	0	0	0	1	0	0	k:Fungi,p:Glomeromycota,c:Glomeromycetes,o:Glomerales
OTU_175	32	27	24	156	139	19	120	102	121	373	36	85	18	25	72	43	8	188	9	19	33	83	31	71	26	20	12	23	16	10	k:Fungi,p:Glomeromycota,c:Glomeromycetes
OTU_1754	0	0	0	0	0	0	0	1	0	1	0	0	0	0	0	0	0	0	1	34	0	10	0	13	0	0	0	2	0	0	k:Fungi,p:Glomeromycota,c:Glomeromycetes
OTU_1755	0	0	0	0	0	0	0	0	0	0	0	0	0	0	0	0	0	0	0	13	0	0	0	0	3	0	0	0	0	0	k:Fungi,p:Glomeromycota,c:Glomeromycetes
OTU_1756	0	0	0	0	0	0	5	0	0	0	0	0	0	0	0	0	0	0	0	0	0	0	0	0	11	0	0	0	0	0	k:Fungi,p:Glomeromycota,c:Glomeromycetes
OTU_1757	0	0	0	0	12	0	0	0	0	0	0	0	0	0	0	0	0	0	0	0	0	0	0	0	0	0	0	0	0	0	k:Fungi,p:Glomeromycota,c:Glomeromycetes
OTU_1758	0	0	0	0	0	0	0	1	0	0	0	0	4	7	0	0	8	0	0	0	0	0	0	36	2	0	0	0	0	0	k:Fungi,p:Glomeromycota,c:Glomeromycetes
OTU_1759	0	0	0	0	0	0	0	0	0	0	0	1	0	12	0	0	0	0	0	0	0	0	0	0	0	0	0	0	0	0	k:Fungi,p:Glomeromycota,c:Glomeromycetes,o:Glomerales
OTU_1760	0	2	4	0	4	1	0	0	0	0	0	4	0	0	0	0	0	3	2	0	7	0	0	0	0	0	3	3	0	0	k:Fungi,p:Glomeromycota,c:Glomeromycetes
OTU_176	0	3	3	0	5	4	10	7	6	1	2	3	108	61	1	10	667	152	19	0	9	0	0	2	1	9	4	5	7	2	k:Fungi,p:Glomeromycota,c:Glomeromycetes
OTU_1761	14	0	0	0	0	0	0	0	0	5	0	2	0	0	0	0	0	0	0	0	0	1	0	0	0	0	0	0	0	0	k:Fungi,p:Glomeromycota,c:Glomeromycetes,o:Paraglomerales
OTU_1762	22	0	14	0	0	0	0	2	0	0	3	4	0	0	0	1	0	0	1	0	0	0	1	2	4	0	0	0	0	0	k:Fungi,p:Glomeromycota,c:Glomeromycetes
OTU_1763	0	0	0	0	0	0	0	0	0	0	0	16	0	0	0	0	0	1	0	0	0	2	0	0	0	0	0	0	0	0	k:Fungi,p:Glomeromycota,c:Glomeromycetes
OTU_1764	0	0	0	0	0	0	0	2	3	0	0	0	0	0	0	0	0	0	0	8	0	0	0	0	5	0	2	0	0	0	k:Fungi,p:Glomeromycota,c:Glomeromycetes
OTU_1765	0	0	3	0	0	0	4	4	0	0	0	0	0	0	0	6	0	0	0	0	0	0	2	0	0	0	0	0	0	0	k:Fungi,p:Glomeromycota,c:Glomeromycetes
OTU_1766	0	16	0	0	0	0	1	0	0	0	0	0	0	0	0	0	0	0	0	0	0	0	0	0	0	0	0	0	0	0	k:Fungi,p:Glomeromycota,c:Glomeromycetes
OTU_1767	0	0	0	0	0	0	0	0	0	2	0	0	0	0	0	0	0	13	0	0	0	0	0	0	0	0	0	0	0	0	k:Fungi,p:Glomeromycota,c:Glomeromycetes
OTU_1768	7	2	29	2	0	1	7	2	1	2	12	9	5	1	0	2	20	29	0	32	2	12	1	2	25	4	2	0	3	0	k:Fungi,p:Glomeromycota,c:Glomeromycetes
OTU_1769	0	0	0	3	0	0	0	0	0	0	0	3	0	0	0	0	13	0	0	0	0	0	0	0	0	0	0	0	0	0	k:Fungi,p:Glomeromycota,c:Glomeromycetes
OTU_1770	0	0	0	0	0	0	0	3	0	5	0	0	0	0	0	7	0	0	0	0	0	0	0	0	0	0	0	2	0	0	k:Fungi,p:Glomeromycota,c:Glomeromycetes
OTU_1771	0	0	0	0	4	0	10	1	0	2	0	6	6	0	1	1	0	4	0	2	0	2	4	0	3	0	7	7	12	0	k:Fungi,p:Glomeromycota,c:Glomeromycetes
OTU_1772	0	6	0	0	0	0	0	0	0	0	0	0	0	0	0	0	1	0	3	4	0	0	0	0	0	0	0	0	3	0	k:Fungi,p:Glomeromycota,c:Glomeromycetes
OTU_1773	0	0	0	0	0	0	0	3	0	0	0	0	4	2	0	1	0	0	0	0	0	4	0	3	0	0	1	0	0	0	k:Fungi,p:Glomeromycota,c:Glomeromycetes
OTU_1774	0	0	0	0	0	2	0	0	0	0	0	0	0	0	0	0	0	0	0	0	0	0	0	0	2	18	1	0	0	0	k:Fungi,p:Glomeromycota,c:Glomeromycetes
OTU_1775	0	0	0	0	0	0	0	0	1	0	0	1	5	0	0	0	0	2	13	0	4	0	0	0	0	0	1	0	0	0	k:Fungi,p:Glomeromycota,c:Glomeromycetes
OTU_1776	0	0	0	0	0	0	0	0	0	0	0	0	10	0	0	0	1	17	0	0	0	0	0	0	0	0	0	0	0	0	k:Fungi,p:Glomeromycota,c:Glomeromycetes
OTU_1777	0	0	0	1	0	0	0	0	0	0	0	4	0	0	0	0	1	0	0	0	2	0	2	0	8	6	0	0	0	0	k:Fungi,p:Glomeromycota,c:Glomeromycetes
OTU_1778	0	0	0	0	1	2	0	0	3	11	0	0	0	6	0	2	2	5	0	0	0	0	0	0	3	0	0	0	2	0	k:Fungi,p:Glomeromycota,c:Glomeromycetes,o:Glomerales,f:Glomeraceae,g:Glomus
OTU_177	8	125	3	74	40	5	32	8	58	10	11	9	3	0	0	10	115	6	5	3	23	146	93	0	6	14	2	19	226	16	k:Fungi,p:Glomeromycota,c:Glomeromycetes,o:Glomerales,f:Glomeraceae,g:Glomus
OTU_1779	2	0	0	0	0	0	0	0	0	0	0	0	0	0	0	0	1	0	0	0	0	0	0	0	6	0	0	0	0	0	k:Fungi,p:Glomeromycota,c:Glomeromycetes
OTU_1780	0	0	0	0	5	5	3	1	9	2	0	1	0	0	0	3	3	1	0	2	1	5	1	1	0	0	3	0	9	0	k:Fungi,p:Glomeromycota,c:Glomeromycetes
OTU_1781	0	0	0	1	4	2	1	0	1	0	0	0	0	0	0	0	0	0	0	13	1	0	0	0	2	0	0	0	0	5	k:Fungi,p:Glomeromycota,c:Glomeromycetes
OTU_1782	0	0	0	1	3	0	0	0	0	0	1	1	0	2	0	0	0	0	0	0	1	0	0	0	4	0	0	0	0	0	k:Fungi,p:Glomeromycota,c:Glomeromycetes
OTU_178	24	13	12	476	86	23	7	6	4	13	2	30	2	6	3	79	1	15	6	0	3	7	1	0	0	6	16	298	7	198	k:Fungi,p:Glomeromycota,c:Glomeromycetes,o:Paraglomerales,f:Paraglomeraceae,g:Paraglomus
OTU_1783	6	0	4	2	2	0	3	0	0	0	0	0	0	0	0	0	1	0	0	0	0	1	0	0	1	0	1	0	0	0	k:Fungi,p:Glomeromycota,c:Glomeromycetes
OTU_1784	0	0	0	0	0	1	10	0	1	0	0	0	0	1	0	0	0	0	0	0	1	0	0	0	0	1	1	4	1	0	k:Fungi,p:Glomeromycota,c:Glomeromycetes
OTU_1785	0	0	2	0	2	0	0	0	0	0	2	0	0	0	0	0	0	0	3	0	0	0	0	0	8	6	2	1	0	0	k:Fungi,p:Glomeromycota,c:Glomeromycetes
OTU_1786	0	0	0	0	1	0	0	0	0	0	3	5	0	0	1	0	0	0	0	0	1	0	0	16	3	0	0	0	0	1	k:Fungi,p:Glomeromycota,c:Glomeromycetes
OTU_1787	0	3	0	0	0	0	0	0	0	0	2	0	0	0	0	0	0	0	0	10	2	0	0	0	2	0	1	0	1	0	k:Fungi,p:Glomeromycota,c:Glomeromycetes
OTU_1788	0	0	0	2	0	0	0	0	0	0	0	0	22	0	2	0	0	0	0	0	0	1	0	1	0	0	0	0	0	0	k:Fungi,p:Glomeromycota,c:Glomeromycetes
OTU_1789	0	0	0	0	1	0	0	0	0	0	0	0	0	0	0	0	0	14	0	0	0	1	0	0	0	0	0	1	0	0	k:Fungi,p:Glomeromycota,c:Glomeromycetes
OTU_1790	21	15	72	59	48	63	39	6	84	509	109	41	10	133	113	32	50	29	284	16	8	27	15	31	52	153	59	18	24	8	k:Fungi,p:Glomeromycota,c:Glomeromycetes
OTU_179	0	6	3	5	2	3	13	1	0	2	31	1	28	2	4	0	4	3	0	1	2	1	1	37	606	92	160	1	1	2	k:Fungi,p:Glomeromycota,c:Glomeromycetes
OTU_1791	0	1	0	1	0	0	0	9	0	0	6	0	3	4	0	14	2	0	0	0	0	0	0	0	0	0	1	0	0	0	k:Fungi,p:Glomeromycota,c:Glomeromycetes
OTU_1792	0	0	0	2	13	3	0	0	0	0	13	4	4	38	0	0	0	17	0	0	18	1	1	26	0	1	2	1	0	0	k:Fungi,p:Glomeromycota,c:Glomeromycetes,o:Glomerales
OTU_1793	0	0	1	0	2	0	0	0	0	0	0	0	0	0	0	0	0	0	0	0	0	0	0	0	0	7	0	0	0	0	k:Fungi,p:Glomeromycota,c:Glomeromycetes
OTU_1794	0	0	3	0	0	0	1	0	0	0	2	6	0	0	0	0	0	0	0	0	0	0	0	0	0	2	0	0	0	0	k:Fungi,p:Glomeromycota,c:Glomeromycetes
OTU_1795	1	8	4	2	1	2	4	3	0	0	0	6	16	0	2	0	4	0	0	0	0	0	0	1	2	0	2	0	0	1	k:Fungi,p:Glomeromycota,c:Glomeromycetes
OTU_1796	2	1	0	4	292	4	17	40	199	38	28	1	1	0	1	1	11	0	0	0	0	5	7	1	0	2	3	6	5	250	k:Fungi,p:Glomeromycota,c:Glomeromycetes,o:Glomerales,f:Glomeraceae,g:Glomus
OTU_1797	0	0	0	14	0	0	1	0	0	6	2	2	4	16	0	0	0	0	5	0	0	4	6	5	1	0	17	0	3	1	k:Fungi,p:Glomeromycota,c:Glomeromycetes
OTU_1798	0	2	0	2	9	2	0	1	3	0	0	0	0	0	0	0	0	0	0	0	0	0	0	0	0	1	0	2	0	0	k:Fungi,p:Glomeromycota,c:Glomeromycetes
OTU_1799	2	0	0	0	0	0	0	0	0	0	0	0	0	0	0	0	0	7	0	0	0	0	0	0	0	0	0	0	0	0	k:Fungi,p:Glomeromycota,c:Glomeromycetes,o:Paraglomerales
OTU_1800	3	0	1	0	0	0	0	0	0	2	2	0	0	0	0	0	1	1	0	5	0	0	0	0	0	1	0	4	2	0	k:Fungi,p:Glomeromycota,c:Glomeromycetes,o:Paraglomerales,f:Paraglomeraceae
OTU_1801	0	0	0	0	0	0	0	0	0	17	0	0	0	0	0	0	0	0	0	0	0	0	1	0	0	0	0	0	1	0	k:Fungi,p:Glomeromycota,c:Glomeromycetes
OTU_180	114	9	3	304	185	406	6	26	53	6	5	7	1	3	4	16	5	21	5	138	4	4	7	2	4	7	82	3	84	19	k:Fungi,p:Glomeromycota,c:Glomeromycetes
OTU_1802	0	0	0	0	0	0	0	0	2	0	0	0	0	0	0	0	0	0	0	0	0	0	0	0	0	0	0	0	10	0	k:Fungi,p:Glomeromycota,c:Glomeromycetes
OTU_1803	0	0	0	1	7	0	1	10	3	11	0	1	0	1	1	0	0	0	0	0	0	0	0	1	0	0	0	0	0	0	k:Fungi,p:Glomeromycota,c:Glomeromycetes,o:Glomerales
OTU_1804	0	0	0	0	5	0	0	0	0	0	0	0	0	0	0	0	0	1	0	0	0	0	0	0	0	0	1	11	0	0	k:Fungi,p:Glomeromycota,c:Glomeromycetes
OTU_1805	0	0	0	2	0	0	0	0	0	0	0	0	0	5	5	2	0	1	0	1	0	0	0	0	0	0	0	0	0	0	k:Fungi,p:Glomeromycota,c:Glomeromycetes
OTU_1806	0	0	0	0	2	0	0	0	0	0	0	0	0	0	0	0	0	0	1	0	0	0	0	0	25	0	0	0	0	0	k:Fungi,p:Glomeromycota,c:Glomeromycetes
OTU_1807	10	4	0	3	1	2	3	2	0	4	3	4	4	6	0	2	1	0	0	5	3	0	0	3	1	2	0	5	3	2	k:Fungi,p:Glomeromycota,c:Glomeromycetes
OTU_1808	0	0	0	15	8	0	1	0	0	0	0	0	0	0	0	0	0	0	0	0	0	0	0	0	0	0	0	0	0	0	k:Fungi,p:Glomeromycota,c:Glomeromycetes
OTU_1809	0	0	0	0	0	3	2	0	2	13	3	9	0	0	0	0	0	0	0	1	0	9	6	6	0	0	1	0	0	0	k:Fungi,p:Glomeromycota,c:Glomeromycetes
OTU_1810	0	0	0	0	3	0	0	0	0	0	0	8	1	0	0	0	0	0	3	0	1	0	0	0	0	0	0	0	0	0	k:Fungi,p:Glomeromycota,c:Glomeromycetes
OTU_1811	4	0	0	0	0	0	2	0	0	1	0	0	2	0	0	1	2	0	0	0	0	0	0	0	0	0	0	0	0	0	k:Fungi,p:Glomeromycota,c:Glomeromycetes
OTU_1812	0	0	0	7	0	0	0	1	1	0	0	0	0	0	0	0	0	0	0	0	0	0	1	0	0	1	0	0	0	0	k:Fungi,p:Glomeromycota,c:Glomeromycetes
OTU_1813	0	0	0	0	0	0	0	1	0	0	7	1	0	0	0	0	0	0	3	0	0	1	0	0	0	0	0	0	0	0	k:Fungi,p:Glomeromycota,c:Glomeromycetes
OTU_181	31	1	4	2	2	5	10	12	3	29	82	181	132	91	31	46	5	5	51	59	90	33	34	19	93	4	5	3	3	3	k:Fungi,p:Glomeromycota,c:Glomeromycetes
OTU_1814	0	0	0	1	16	0	0	0	0	0	0	0	0	0	0	0	0	0	0	0	0	0	0	0	0	0	0	0	0	0	k:Fungi,p:Glomeromycota,c:Glomeromycetes
OTU_1815	0	0	0	1	2	0	0	1	2	1	1	2	0	0	0	0	0	2	1	0	0	0	0	0	0	1	0	0	0	0	k:Fungi,p:Glomeromycota,c:Glomeromycetes
OTU_1816	1	0	1	1	5	2	1	1	9	0	5	0	0	0	1	0	0	3	0	0	0	0	0	0	1	0	1	0	5	0	k:Fungi,p:Glomeromycota,c:Glomeromycetes,o:Glomerales
OTU_1817	0	0	0	0	0	0	0	0	0	0	0	0	0	0	0	0	0	0	0	10	0	0	0	0	0	0	0	0	0	0	k:Fungi,p:Glomeromycota,c:Glomeromycetes
OTU_18	17	91	26	26	465	6	1198	2107	373	75	11676	239	102	128	26	21	26	9	12	4	11	33	1221	154	23	38	9	11	8	10	k:Fungi,p:Glomeromycota,c:Glomeromycetes,o:Glomerales
OTU_1818	1	0	0	9	0	0	0	0	0	0	0	0	0	0	0	0	0	0	0	0	0	0	0	0	0	0	0	2	0	0	k:Fungi,p:Glomeromycota,c:Glomeromycetes
OTU_1819	0	0	0	0	10	0	0	0	0	0	0	0	0	0	0	0	0	0	0	0	0	0	0	0	0	0	0	0	0	0	k:Fungi,p:Glomeromycota,c:Glomeromycetes
OTU_1820	0	0	0	0	0	0	0	0	0	0	0	0	0	0	0	0	0	2	0	10	0	0	0	0	0	0	0	0	0	0	k:Fungi,p:Glomeromycota,c:Glomeromycetes
OTU_1821	0	0	3	0	0	0	0	0	1	4	0	0	0	0	0	0	0	0	0	0	0	0	3	0	0	0	0	0	0	0	k:Fungi,p:Glomeromycota,c:Glomeromycetes
OTU_1822	6	1	2	0	0	0	0	1	0	0	0	0	0	0	0	0	0	0	1	0	0	0	0	0	1	0	9	3	0	0	k:Fungi,p:Glomeromycota,c:Glomeromycetes
OTU_182	2	6	2	1	7	37	3	1	3	6	10	40	1	1	0	9	1	2	0	2	3	9	2	0	2	1	995	4	3	1	k:Fungi,p:Glomeromycota,c:Glomeromycetes
OTU_1823	0	2	3	1	2	0	0	1	0	1	0	0	0	0	0	0	0	2	0	1	4	0	0	0	2	2	0	7	1	2	k:Fungi,p:Glomeromycota,c:Glomeromycetes
OTU_1824	0	0	0	0	0	1	8	1	0	0	2	1	0	0	0	0	0	0	0	0	0	1	1	0	0	0	0	0	0	1	k:Fungi,p:Glomeromycota,c:Glomeromycetes
OTU_1825	0	0	0	23	0	0	0	0	0	0	0	0	0	0	0	0	0	0	0	0	0	0	0	0	0	0	0	0	0	1	k:Fungi,p:Glomeromycota,c:Glomeromycetes
OTU_1826	0	0	0	1	0	2	1	0	0	0	0	0	0	0	2	0	0	0	0	1	0	0	0	0	0	0	0	0	0	4	k:Fungi,p:Glomeromycota,c:Glomeromycetes
OTU_1827	0	0	0	0	18	12	2	0	0	0	0	3	0	0	0	1	1	6	2	0	2	0	0	0	2	7	0	7	2	2	k:Fungi,p:Glomeromycota,c:Glomeromycetes
OTU_1828	0	0	0	5	9	1	0	0	0	0	0	0	0	0	0	0	0	0	0	0	0	0	0	0	0	0	0	0	0	0	k:Fungi,p:Glomeromycota,c:Glomeromycetes
OTU_1829	0	0	1	0	0	1	1	1	0	2	0	0	1	0	3	0	0	0	0	0	0	14	0	0	7	0	0	0	0	0	k:Fungi,p:Glomeromycota,c:Glomeromycetes
OTU_1830	0	1	0	0	0	0	1	0	2	0	0	0	0	0	0	0	0	0	0	0	0	0	0	0	2	0	0	22	0	0	k:Fungi,p:Glomeromycota,c:Glomeromycetes
OTU_1831	0	0	0	0	0	0	0	0	0	17	4	0	1	0	0	0	0	0	0	0	0	0	0	0	0	0	0	9	1	0	k:Fungi,p:Glomeromycota,c:Glomeromycetes
OTU_1832	0	1	0	1	2	4	1	2	1	3	0	0	0	50	7	0	0	0	0	0	0	8	30	20	4	0	0	2	0	0	k:Fungi,p:Glomeromycota,c:Glomeromycetes
OTU_1833	0	0	0	0	0	0	0	3	19	7	0	0	0	0	0	5	4	2	0	0	0	7	0	1	0	0	1	0	0	0	k:Fungi,p:Glomeromycota,c:Glomeromycetes
OTU_1834	0	0	0	5	2	0	0	0	9	0	0	0	0	0	1	0	0	1	0	0	0	2	0	8	0	0	0	0	0	3	k:Fungi,p:Glomeromycota,c:Glomeromycetes
OTU_1835	0	0	0	0	0	0	0	0	0	0	0	0	0	0	0	0	0	0	0	0	0	0	0	0	0	0	0	19	0	0	k:Fungi,p:Glomeromycota,c:Glomeromycetes
OTU_1836	0	1	0	0	2	0	6	24	0	0	0	1	0	0	0	21	0	0	0	2	0	0	0	0	0	0	1	0	3	2	k:Fungi,p:Glomeromycota,c:Glomeromycetes,o:Glomerales,f:Glomeraceae,g:Glomus
OTU_183	6	33	2	12	4	6	23	18	5	2	15	60	209	3	6	2	0	1	5	9	1	7	0	17	189	26	231	120	309	165	k:Fungi,p:Glomeromycota,c:Glomeromycetes
OTU_1837	0	1	1	0	0	0	2	2	0	0	0	0	0	0	0	11	2	7	0	0	0	1	0	0	0	0	0	0	0	5	k:Fungi,p:Glomeromycota,c:Glomeromycetes,o:Paraglomerales,f:Paraglomeraceae,g:Paraglomus
OTU_1838	0	0	0	0	0	0	1	0	10	0	0	0	0	0	0	0	0	0	0	0	0	0	1	0	0	0	0	5	0	0	k:Fungi,p:Glomeromycota,c:Glomeromycetes,o:Glomerales
OTU_1839	0	0	0	0	0	0	0	0	8	0	0	0	0	0	5	0	0	0	0	0	0	5	1	0	0	0	0	0	0	0	k:Fungi,p:Glomeromycota,c:Glomeromycetes
OTU_1840	0	0	0	5	0	0	0	0	0	0	0	8	0	0	0	2	0	0	0	0	0	0	0	0	0	0	0	0	0	0	k:Fungi,p:Glomeromycota,c:Glomeromycetes
OTU_1841	0	0	0	0	0	0	0	3	0	0	0	1	0	4	0	0	3	0	0	0	0	12	1	0	0	3	2	0	0	0	k:Fungi,p:Glomeromycota,c:Glomeromycetes
OTU_1842	0	0	0	0	0	0	0	0	0	0	0	0	0	0	0	0	0	0	0	0	0	0	0	0	0	4	19	0	0	0	k:Fungi,p:Glomeromycota,c:Glomeromycetes
OTU_184	2	1	27	2	12	9	0	1	10	17	1	3	5	3	5	6	2	4	0	7	1	0	1	1	0	4	7	191	224	586	k:Fungi,p:Glomeromycota,c:Glomeromycetes
OTU_1843	0	0	1	0	1	0	0	0	0	0	0	0	1	0	0	0	0	10	1	0	0	0	0	0	0	8	4	0	15	0	k:Fungi,p:Glomeromycota,c:Glomeromycetes,o:Paraglomerales,f:Paraglomeraceae,g:Paraglomus,s:Alguacil12a_Para_1
OTU_1844	17	0	0	0	1	0	0	0	0	0	6	0	0	0	0	0	0	0	0	0	0	0	0	0	0	0	0	0	0	0	k:Fungi,p:Glomeromycota,c:Glomeromycetes
OTU_1845	0	0	0	1	0	0	0	0	0	0	0	3	1	0	0	0	0	0	1	5	4	0	0	0	0	2	0	0	0	0	k:Fungi,p:Glomeromycota,c:Glomeromycetes
OTU_1846	0	0	0	0	8	3	0	2	0	0	0	0	0	0	0	0	0	0	0	0	0	0	0	0	0	0	0	1	1	0	k:Fungi,p:Glomeromycota,c:Glomeromycetes
OTU_1847	1	0	5	0	0	1	2	0	1	3	14	1	0	0	0	1	0	0	0	37	0	0	0	0	0	0	0	1	0	4	k:Fungi,p:Glomeromycota,c:Glomeromycetes,o:Paraglomerales,f:Paraglomeraceae,g:Paraglomus
OTU_1848	0	0	0	0	0	0	0	0	0	0	0	0	0	0	0	0	0	0	0	0	0	0	0	0	1	0	0	0	2	10	k:Fungi,p:Glomeromycota,c:Glomeromycetes
OTU_1849	0	1	0	0	0	1	0	0	2	0	1	0	11	0	0	0	0	0	19	1	0	2	0	0	0	0	0	0	0	0	k:Fungi,p:Glomeromycota,c:Glomeromycetes
OTU_1850	1	0	0	0	1	0	0	0	2	0	0	0	1	3	0	3	0	0	0	0	0	2	0	0	0	0	0	0	2	0	k:Fungi,p:Glomeromycota,c:Glomeromycetes,o:Paraglomerales
OTU_1851	0	0	0	0	0	0	0	0	0	0	0	0	0	0	0	0	0	11	0	0	0	0	0	0	0	0	0	0	0	0	k:Fungi,p:Glomeromycota,c:Glomeromycetes
OTU_185	1	3	2	0	37	82	0	10	104	6	4	13	7	0	0	1	0	176	1	7	1	3	4	0	6	2	1	21	387	110	k:Fungi,p:Glomeromycota,c:Glomeromycetes
OTU_1852	0	0	0	0	0	0	0	0	0	0	0	0	0	0	0	0	0	0	0	0	0	0	0	0	1	0	18	0	0	0	k:Fungi,p:Glomeromycota,c:Glomeromycetes
OTU_1853	0	0	0	0	0	0	0	0	0	0	0	5	21	0	1	2	0	0	0	0	0	1	1	2	0	0	0	0	0	0	k:Fungi,p:Glomeromycota,c:Glomeromycetes
OTU_1854	0	0	1	0	0	0	0	0	0	0	0	0	0	0	0	0	0	0	0	0	0	0	0	0	0	11	0	0	0	0	k:Fungi,p:Glomeromycota,c:Glomeromycetes,o:Paraglomerales
OTU_1855	0	0	1	0	0	0	2	0	11	2	5	0	0	0	0	0	0	0	0	0	0	0	0	0	0	0	0	0	0	0	k:Fungi,p:Glomeromycota,c:Glomeromycetes
OTU_1856	0	0	0	0	0	0	0	0	0	0	0	0	0	8	13	1	0	0	0	1	0	0	0	0	0	0	0	0	1	0	k:Fungi,p:Glomeromycota,c:Glomeromycetes
OTU_1857	0	0	0	0	0	0	0	0	0	0	0	23	0	0	0	0	0	0	0	0	0	0	0	0	0	1	0	0	0	0	k:Fungi,p:Glomeromycota,c:Glomeromycetes
OTU_1858	0	0	2	0	3	2	0	0	0	0	0	0	0	0	0	0	1	0	15	0	2	0	1	1	1	0	0	4	0	0	k:Fungi,p:Glomeromycota,c:Glomeromycetes,o:Paraglomerales
OTU_1859	0	0	0	0	0	0	0	0	31	0	0	0	0	1	0	0	0	0	0	0	0	0	0	0	0	0	0	0	0	0	k:Fungi,p:Glomeromycota,c:Glomeromycetes
OTU_1860	0	0	1	0	0	0	6	0	4	0	0	0	0	0	0	0	0	0	0	0	3	0	0	0	0	0	3	0	0	0	k:Fungi,p:Glomeromycota,c:Glomeromycetes,o:Paraglomerales,f:Paraglomeraceae,g:Paraglomus
OTU_1861	0	0	0	2	0	0	2	6	0	1	0	5	0	0	0	0	0	0	0	0	2	2	0	0	2	0	0	1	0	0	k:Fungi,p:Glomeromycota,c:Glomeromycetes
OTU_1862	0	0	0	0	0	0	0	0	0	0	0	0	0	0	0	0	2	0	0	0	0	0	0	0	0	0	0	1	6	3	k:Fungi,p:Glomeromycota,c:Glomeromycetes
OTU_1863	0	0	0	0	2	0	2	0	0	0	0	0	0	0	0	0	0	0	0	6	0	0	0	0	0	0	0	0	0	3	k:Fungi,p:Glomeromycota,c:Glomeromycetes
OTU_1864	0	0	0	0	1	0	3	0	0	0	0	0	1	0	0	0	0	0	0	0	0	0	0	0	0	2	0	5	0	3	k:Fungi,p:Glomeromycota,c:Glomeromycetes
OTU_186	4	0	7	3	5	1	10	13	2	4	2	1	2	2	0	28	0	4	5	814	10	0	1	1	51	16	6	2	15	4	k:Fungi,p:Glomeromycota,c:Glomeromycetes
OTU_1865	0	0	0	0	0	0	0	0	0	0	0	0	1	0	0	0	0	0	0	0	0	0	0	0	0	0	0	12	0	0	k:Fungi,p:Glomeromycota,c:Glomeromycetes,o:Glomerales
OTU_1866	0	0	1	0	0	0	0	0	0	0	0	0	0	0	0	0	0	0	12	0	17	0	0	0	0	3	8	0	0	1	k:Fungi,p:Glomeromycota,c:Glomeromycetes
OTU_1867	0	0	0	1	0	0	0	0	0	0	0	6	0	0	0	3	0	0	0	0	0	1	7	0	0	0	0	0	0	0	k:Fungi,p:Glomeromycota,c:Glomeromycetes
OTU_1868	2	2	4	1	1	0	1	2	2	2	0	4	0	0	0	2	1	0	2	3	1	0	0	0	3	0	0	0	0	3	k:Fungi,p:Glomeromycota,c:Glomeromycetes
OTU_1869	0	0	0	8	2	0	0	0	0	3	0	0	0	0	0	0	0	0	0	0	0	12	0	0	0	4	0	0	0	0	k:Fungi,p:Glomeromycota,c:Glomeromycetes
OTU_1870	0	0	0	0	0	0	0	1	0	0	0	1	0	0	0	0	0	2	12	1	0	0	0	0	0	0	0	0	0	0	k:Fungi,p:Glomeromycota,c:Glomeromycetes
OTU_1871	0	0	0	1	1	1	1	0	0	0	0	0	0	0	0	1	1	6	9	0	0	0	0	0	0	5	1	1	2	1	k:Fungi,p:Glomeromycota,c:Glomeromycetes
OTU_187	1	1	3	2	0	0	5	25	18	6	1	2	1	0	4	15	25	14	9	1011	3	2	1	0	7	0	2	0	1	0	k:Fungi,p:Glomeromycota,c:Glomeromycetes
OTU_1872	0	0	0	0	0	13	0	0	0	2	0	0	0	0	0	0	0	8	0	0	0	0	0	1	1	0	0	0	1	1	k:Fungi,p:Glomeromycota,c:Glomeromycetes
OTU_1873	0	0	0	0	0	0	0	0	0	0	0	0	0	0	0	0	0	0	0	0	0	0	0	0	14	0	0	0	0	0	k:Fungi,p:Glomeromycota,c:Glomeromycetes
OTU_1874	0	0	0	0	1	7	0	0	0	0	1	0	0	0	0	0	0	0	0	2	0	0	0	0	1	2	0	1	0	8	k:Fungi,p:Glomeromycota,c:Glomeromycetes
OTU_1875	0	0	0	9	3	1	2	0	0	0	0	0	0	0	0	0	0	0	0	1	0	0	0	0	0	0	0	0	0	3	k:Fungi,p:Glomeromycota,c:Glomeromycetes
OTU_1876	0	0	0	7	0	0	4	5	4	0	0	2	0	0	0	1	0	0	0	0	1	0	0	0	0	0	1	0	3	0	k:Fungi,p:Glomeromycota,c:Glomeromycetes
OTU_1877	0	0	1	0	2	0	3	20	0	0	0	2	0	1	0	2	0	0	0	0	0	0	0	1	0	0	0	0	0	0	k:Fungi,p:Glomeromycota,c:Glomeromycetes
OTU_1878	0	0	0	0	0	0	0	0	0	0	0	0	0	0	0	0	0	0	0	0	0	0	0	0	4	1	16	0	0	0	k:Fungi,p:Glomeromycota,c:Glomeromycetes
OTU_1879	0	0	0	0	11	0	0	0	0	0	0	0	0	0	0	0	0	0	0	0	0	0	0	0	0	0	0	0	0	0	k:Fungi,p:Glomeromycota,c:Glomeromycetes
OTU_1880	12	0	1	0	0	2	0	0	0	0	1	0	0	0	0	0	0	0	0	0	0	1	3	0	0	0	2	0	0	0	k:Fungi,p:Glomeromycota,c:Glomeromycetes
OTU_1881	0	0	0	1	0	0	5	0	3	0	0	2	0	0	0	0	0	0	0	0	0	2	0	0	0	0	0	0	0	0	k:Fungi,p:Glomeromycota,c:Glomeromycetes
OTU_1882	0	0	0	0	0	0	0	0	0	1	0	0	0	0	0	0	0	0	1	13	1	0	0	0	0	1	1	4	0	0	k:Fungi,p:Glomeromycota,c:Glomeromycetes
OTU_188	20	23	25	713	546	67	1	1	131	72	15	9	2	5	6	0	0	4	5	1	1	7	8	3	7	28	7	4	5	6	k:Fungi,p:Glomeromycota,c:Glomeromycetes
OTU_1883	264	5530	101	75	40	47	13	13	21	13	16	20	15	8	13	5	19	14	9	13	15	6	15	47	7	28	23	80	10	28	k:Fungi,p:Glomeromycota,c:Glomeromycetes,o:Paraglomerales
OTU_1884	23	0	0	0	6	3	1	0	2	2	2	4	0	4	4	0	2	13	0	0	0	2	0	0	4	2	0	0	0	0	k:Fungi,p:Glomeromycota,c:Glomeromycetes
OTU_1885	0	0	1	0	0	0	0	4	0	0	0	0	0	0	1	0	0	1	2	4	15	0	0	0	2	0	1	1	3	0	k:Fungi,p:Glomeromycota,c:Glomeromycetes
OTU_1886	1	0	0	8	7	0	4	0	0	0	0	0	0	0	0	0	0	0	0	0	0	0	0	0	0	0	0	0	0	0	k:Fungi,p:Glomeromycota,c:Glomeromycetes
OTU_1887	0	5	0	0	0	2	0	0	0	0	0	0	0	0	0	0	2	0	4	0	0	0	0	0	0	0	2	0	0	0	k:Fungi,p:Glomeromycota,c:Glomeromycetes
OTU_1888	0	0	2	1	0	0	2	0	3	1	0	1	0	0	0	3	1	0	0	1	0	0	0	0	0	0	0	0	0	0	k:Fungi,p:Glomeromycota,c:Glomeromycetes
OTU_1889	0	0	0	0	0	5	0	0	0	0	0	0	0	0	0	0	0	0	0	0	0	0	0	0	0	0	0	5	2	0	k:Fungi,p:Glomeromycota,c:Glomeromycetes
OTU_1890	0	3	3	5	6	0	29	7	0	10	1	2	1	2	0	0	0	2	0	0	0	6	6	14	0	0	0	0	0	2	k:Fungi,p:Glomeromycota,c:Glomeromycetes
OTU_1891	0	0	0	0	3	0	0	0	0	0	0	0	0	9	3	1	0	0	0	0	1	0	0	0	0	0	0	7	0	3	k:Fungi,p:Glomeromycota,c:Glomeromycetes
OTU_1892	0	0	0	0	0	2	1	0	0	0	1	0	0	0	0	0	52	2	0	0	0	0	0	0	0	1	0	1	6	0	k:Fungi,p:Glomeromycota,c:Glomeromycetes,o:Glomerales,f:Glomeraceae,g:Glomus
OTU_189	2	8	3	21	29	48	116	395	39	62	49	186	57	71	21	111	73	128	34	104	60	187	87	28	210	35	129	19	8	15	k:Fungi,p:Glomeromycota,c:Glomeromycetes
OTU_1893	0	0	0	0	0	0	1	0	2	2	0	2	0	0	6	0	0	0	0	0	0	1	2	0	0	0	0	4	0	0	k:Fungi,p:Glomeromycota,c:Glomeromycetes
OTU_1894	0	0	0	5	1	1	0	1	0	0	0	0	7	1	0	0	0	5	0	0	3	0	0	3	0	0	0	0	0	6	k:Fungi,p:Glomeromycota,c:Glomeromycetes
OTU_1895	0	0	0	0	0	0	0	0	0	0	1	0	0	0	0	0	0	0	7	0	0	0	0	0	0	0	0	1	7	0	k:Fungi,p:Glomeromycota,c:Glomeromycetes
OTU_1896	19	7	0	0	0	0	0	0	3	0	0	0	0	3	0	0	0	0	0	0	0	0	0	0	0	0	0	0	0	0	k:Fungi,p:Glomeromycota,c:Glomeromycetes
OTU_1897	0	0	0	6	0	0	0	0	0	5	0	0	0	0	0	0	0	0	0	2	0	0	0	0	0	8	0	0	0	0	k:Fungi,p:Glomeromycota,c:Glomeromycetes
OTU_1898	0	0	0	0	0	0	5	0	1	0	0	0	1	1	0	0	0	0	0	0	0	0	0	0	0	0	6	5	0	1	k:Fungi,p:Glomeromycota,c:Glomeromycetes
OTU_1899	0	0	0	0	0	0	0	0	19	0	0	0	0	0	1	0	0	0	0	0	0	0	0	0	0	0	0	0	0	0	k:Fungi,p:Glomeromycota,c:Glomeromycetes,o:Paraglomerales
OTU_1900	0	0	0	5	14	0	6	1	0	0	0	24	2	0	0	0	1	2	0	0	4	0	0	12	0	0	3	3	0	27	k:Fungi,p:Glomeromycota,c:Glomeromycetes
OTU_190	0	0	2	2	3	0	4	5	2	1	3	1	2986	40	17	3	1	4	1	4	0	1	0	4	1	4	2	3	1	1	k:Fungi,p:Glomeromycota,c:Glomeromycetes
OTU_1901	0	1	0	1	1	0	7	0	0	0	3	1	1	0	2	6	0	0	3	0	0	0	0	0	0	2	0	1	0	0	k:Fungi,p:Glomeromycota,c:Glomeromycetes
OTU_1902	0	0	0	0	5	0	0	0	0	0	0	0	0	0	0	0	0	0	0	6	0	0	0	0	0	0	0	2	0	0	k:Fungi,p:Glomeromycota,c:Glomeromycetes
OTU_1903	0	0	0	0	0	0	0	0	1	0	0	0	0	0	0	0	12	2	0	0	0	1	0	0	0	0	0	1	2	41	k:Fungi,p:Glomeromycota,c:Glomeromycetes,o:Glomerales,f:Glomeraceae,g:Glomus
OTU_1904	0	0	0	0	0	1	0	0	0	0	0	0	0	0	0	0	0	0	0	0	0	0	0	0	0	0	0	1	0	8	k:Fungi,p:Glomeromycota,c:Glomeromycetes
OTU_1905	0	0	0	22	1	0	0	0	0	0	1	0	0	0	0	0	0	0	0	0	0	0	0	0	0	0	0	0	0	0	k:Fungi,p:Glomeromycota,c:Glomeromycetes
OTU_1906	0	0	0	0	0	0	0	0	0	0	0	0	0	0	0	0	0	0	0	0	0	0	0	1	0	0	0	7	0	0	k:Fungi,p:Glomeromycota,c:Glomeromycetes
OTU_1907	0	0	0	9	8	11	0	0	0	0	0	0	0	0	0	0	0	0	0	0	0	0	0	0	0	0	0	0	0	0	k:Fungi,p:Glomeromycota,c:Glomeromycetes
OTU_1908	12	0	0	0	0	0	0	0	0	0	4	2	0	0	0	0	0	0	0	0	0	0	0	0	1	0	0	0	0	0	k:Fungi,p:Glomeromycota,c:Glomeromycetes
OTU_1909	0	1	2	0	0	0	5	0	0	0	0	3	0	0	0	5	1	11	0	0	0	0	0	0	0	0	0	0	0	0	k:Fungi,p:Glomeromycota,c:Glomeromycetes
OTU_1910	0	0	0	0	0	0	0	8	0	0	0	3	1	0	0	0	0	0	0	1	0	0	2	0	0	0	0	0	0	2	k:Fungi,p:Glomeromycota,c:Glomeromycetes
OTU_1911	0	0	1	0	4	0	0	0	0	5	2	13	0	0	0	0	0	0	3	0	0	0	0	4	0	0	0	0	8	0	k:Fungi,p:Glomeromycota,c:Glomeromycetes
OTU_191	1	7	2	23	2	7	5	1	1195	2	4	5	2	3	2	2	6	2	0	3	5	0	3	10	0	5	1	0	3	6	k:Fungi,p:Glomeromycota,c:Glomeromycetes,o:Paraglomerales,f:Paraglomeraceae,g:Paraglomus,s:brasilianum
OTU_1912	0	0	0	0	0	0	1	7	2	0	0	0	0	0	0	0	0	0	0	0	0	0	0	0	0	0	1	0	1	3	k:Fungi,p:Glomeromycota,c:Glomeromycetes,o:Glomerales
OTU_1913	0	0	0	0	0	0	0	0	0	0	1	0	0	0	0	0	0	0	0	0	0	0	0	0	1	1	4	3	2	0	k:Fungi,p:Glomeromycota,c:Glomeromycetes
OTU_1914	0	0	0	3	15	0	0	0	0	0	0	0	0	0	0	0	0	0	0	0	0	0	0	0	0	0	1	0	0	0	k:Fungi,p:Glomeromycota,c:Glomeromycetes
OTU_1915	0	10	0	0	0	0	0	0	0	0	0	0	0	0	0	0	0	0	0	0	0	0	0	0	0	0	3	0	2	0	k:Fungi,p:Glomeromycota,c:Glomeromycetes
OTU_1916	0	0	0	0	0	0	0	0	3	0	0	7	0	0	0	0	0	0	0	0	0	0	0	0	0	1	0	0	0	0	k:Fungi,p:Glomeromycota,c:Glomeromycetes
OTU_1917	0	0	0	0	0	0	0	0	0	0	0	0	0	1	0	0	0	0	0	0	0	0	0	1	12	0	0	0	0	0	k:Fungi,p:Glomeromycota,c:Glomeromycetes
OTU_1918	1	0	0	0	0	0	0	0	2	0	0	10	0	2	0	0	4	0	1	0	0	0	0	0	0	0	0	0	0	0	k:Fungi,p:Glomeromycota,c:Glomeromycetes,o:Glomerales
OTU_1919	15	3	0	0	0	0	0	0	1	0	1	0	1	0	3	0	0	0	1	0	1	1	0	2	0	0	0	0	0	0	k:Fungi,p:Glomeromycota,c:Glomeromycetes
OTU_1920	2	1	0	1	0	0	3	0	0	0	0	1	0	2	0	0	4	0	0	0	0	4	0	0	0	2	0	1	0	2	k:Fungi,p:Glomeromycota,c:Glomeromycetes
OTU_1921	0	0	0	2	1	1	1	2	0	0	0	0	0	0	3	0	0	0	0	2	0	0	0	0	0	0	0	0	0	2	k:Fungi,p:Glomeromycota,c:Glomeromycetes
OTU_1922	0	0	0	0	0	0	5	0	0	0	0	0	0	0	0	0	0	1	0	6	0	0	0	0	0	0	0	0	2	0	k:Fungi,p:Glomeromycota,c:Glomeromycetes
OTU_192	237	5	608	0	0	0	1	0	0	0	0	0	0	0	0	0	0	0	0	0	3	2	0	0	1	0	0	1	0	0	k:Fungi,p:Glomeromycota,c:Glomeromycetes
OTU_1923	0	0	0	0	1	0	3	0	1	0	0	0	0	0	0	0	0	0	0	0	2	0	0	0	0	0	0	2	3	4	k:Fungi,p:Glomeromycota,c:Glomeromycetes
OTU_1924	0	0	0	0	0	0	0	0	0	0	0	0	0	0	0	0	0	0	8	0	0	4	0	0	0	0	0	0	0	0	k:Fungi,p:Glomeromycota,c:Glomeromycetes
OTU_1925	0	0	0	0	0	3	0	0	2	0	6	13	3	0	1	4	0	0	0	0	0	2	5	2	0	2	0	5	5	0	k:Fungi,p:Glomeromycota,c:Glomeromycetes
OTU_1926	0	0	0	0	0	0	0	0	0	0	0	0	0	0	0	0	0	0	4	0	18	0	0	0	0	0	0	0	1	0	k:Fungi,p:Glomeromycota,c:Glomeromycetes
OTU_1927	0	0	0	0	0	0	0	0	0	0	3	0	0	0	0	0	1	0	0	0	1	0	0	0	2	0	6	0	0	0	k:Fungi,p:Glomeromycota,c:Glomeromycetes
OTU_1928	4	0	6	0	1	0	4	2	2	2	9	1	0	4	0	1	4	1	0	0	0	1	0	2	0	2	0	1	0	0	k:Fungi,p:Glomeromycota,c:Glomeromycetes,o:Paraglomerales
OTU_1929	0	0	0	11	3	0	1	0	0	0	0	0	2	0	0	8	0	0	5	0	0	0	0	0	3	1	0	0	5	0	k:Fungi,p:Glomeromycota,c:Glomeromycetes
OTU_1930	0	0	0	0	0	0	0	0	0	0	2	0	0	1	0	0	0	0	0	0	0	0	1	0	4	2	5	0	0	0	k:Fungi,p:Glomeromycota,c:Glomeromycetes
OTU_193	0	2	87	0	4	1	63	51	741	0	13	34	1	0	0	3	3	3	0	10	3	0	0	3	0	3	13	3	14	0	k:Fungi,p:Glomeromycota,c:Glomeromycetes
OTU_1931	0	0	0	1	0	1	0	0	0	0	0	0	0	0	0	0	0	7	0	3	0	0	0	1	0	0	2	4	0	0	k:Fungi,p:Glomeromycota,c:Glomeromycetes
OTU_1932	1	0	0	0	0	0	4	8	3	43	0	19	1	0	0	4	0	0	1	12	5	1	0	0	0	2	2	5	1	2	k:Fungi,p:Glomeromycota,c:Glomeromycetes
OTU_1933	0	0	0	12	0	0	0	0	0	0	0	0	0	0	0	0	0	0	0	1	0	0	0	0	0	0	0	0	0	0	k:Fungi,p:Glomeromycota,c:Glomeromycetes,o:Paraglomerales
OTU_1934	0	0	0	0	0	0	0	3	0	1	5	1	0	0	0	0	0	0	0	0	0	0	0	0	4	0	4	0	0	0	k:Fungi,p:Glomeromycota,c:Glomeromycetes
OTU_1935	0	0	3	0	3	0	0	0	5	0	5	0	1	0	0	0	1	0	0	6	0	0	0	0	0	0	0	0	0	0	k:Fungi,p:Glomeromycota,c:Glomeromycetes
OTU_1936	0	0	0	1	0	0	0	0	0	0	0	0	1	3	0	0	0	0	2	0	15	4	0	0	0	2	1	0	0	0	k:Fungi,p:Glomeromycota,c:Glomeromycetes
OTU_1937	0	0	2	6	21	5	2	18	1	9	2	26	4	20	19	55	0	26	4	6	6	26	5	20	2	13	10	3	30	21	k:Fungi,p:Glomeromycota,c:Glomeromycetes
OTU_1938	4	0	1	0	5	2	0	0	0	1	0	0	0	0	0	0	8	0	0	0	0	0	0	0	0	0	0	2	0	0	k:Fungi,p:Glomeromycota,c:Glomeromycetes
OTU_1939	0	0	0	0	0	0	0	0	0	0	0	0	0	0	0	0	0	0	0	0	0	14	0	0	0	0	0	0	0	0	k:Fungi,p:Glomeromycota,c:Glomeromycetes
OTU_1940	0	0	0	0	0	0	0	0	0	0	0	0	0	0	0	0	0	0	0	0	0	0	0	0	0	0	15	0	0	0	k:Fungi,p:Glomeromycota,c:Glomeromycetes
OTU_194	0	0	3	8	16	3	2	3	6	4	8	17	9	9	1	2	1	3	16	2	17	286	447	32	15	62	4	3	17	4	k:Fungi,p:Glomeromycota,c:Glomeromycetes
OTU_1941	0	0	0	1	0	0	0	0	0	1	0	2	0	1	0	0	0	1	0	0	0	0	0	0	0	2	0	0	9	0	k:Fungi,p:Glomeromycota,c:Glomeromycetes
OTU_1942	2	0	0	0	1	2	0	3	0	0	0	0	2	0	0	0	0	0	0	0	0	0	0	0	0	0	0	0	0	4	k:Fungi,p:Glomeromycota,c:Glomeromycetes
OTU_1943	0	0	0	0	0	0	0	0	0	0	0	0	0	0	0	0	0	0	2	12	0	0	0	0	0	0	0	0	0	0	k:Fungi,p:Glomeromycota,c:Glomeromycetes
OTU_1944	0	1	1	0	0	0	0	0	2	0	0	0	0	0	0	8	0	5	0	0	1	0	0	0	14	1	0	0	0	0	k:Fungi,p:Glomeromycota,c:Glomeromycetes
OTU_1945	0	0	0	1	0	0	2	0	0	0	0	0	0	0	0	0	0	0	0	0	0	3	0	0	0	2	2	0	6	0	k:Fungi,p:Glomeromycota,c:Glomeromycetes
OTU_1946	0	0	0	0	0	0	0	0	0	0	0	0	0	0	0	0	0	0	6	0	0	0	0	0	0	0	0	2	0	9	k:Fungi,p:Glomeromycota,c:Glomeromycetes
OTU_1947	1	0	0	0	0	0	0	0	0	0	0	3	0	0	0	0	0	0	10	0	0	0	0	0	1	2	0	0	0	0	k:Fungi,p:Glomeromycota,c:Glomeromycetes
OTU_19	471	156	175	56	96	70	77	63	17940	386	138	272	52	77	82	90	116	114	51	103	59	28	43	79	169	77	145	70	152	59	k:Fungi,p:Glomeromycota,c:Glomeromycetes
OTU_1948	0	2	0	3	1	0	0	0	0	1	0	1	0	0	0	0	0	0	0	0	0	2	0	1	0	0	0	0	0	0	k:Fungi,p:Glomeromycota,c:Glomeromycetes
OTU_1949	0	0	3	0	0	8	0	0	0	1	0	0	0	0	0	0	1	0	0	0	0	18	0	0	0	0	0	1	0	0	k:Fungi,p:Glomeromycota,c:Glomeromycetes
OTU_1950	0	0	0	0	0	3	0	0	0	0	0	0	0	0	0	0	0	0	0	0	0	0	0	0	6	1	3	5	2	0	k:Fungi,p:Glomeromycota,c:Glomeromycetes
OTU_1951	0	0	0	0	0	0	0	0	9	0	0	0	0	0	0	0	0	0	0	0	0	0	0	0	0	0	0	0	3	0	k:Fungi,p:Glomeromycota,c:Glomeromycetes
OTU_195	1	39	4	10	8	7	2	5	2	9	10	17	6	19	9	10	22	9	947	1	109	92	3	184	4	3	11	13	6	6	k:Fungi,p:Glomeromycota,c:Glomeromycetes
OTU_1952	5	0	0	0	0	3	7	0	5	0	7	0	0	2	0	0	0	0	0	0	0	0	0	0	0	2	3	0	3	0	k:Fungi,p:Glomeromycota,c:Glomeromycetes
OTU_1953	0	0	0	0	0	0	0	0	0	0	0	0	1	1	0	0	2	1	15	0	0	0	0	0	0	0	0	0	0	0	k:Fungi,p:Glomeromycota,c:Glomeromycetes
OTU_1954	0	0	0	0	0	0	4	0	0	0	0	0	0	0	0	0	0	0	0	0	2	0	0	0	4	0	0	0	1	0	k:Fungi,p:Glomeromycota,c:Glomeromycetes
OTU_1955	0	0	0	0	0	1	0	1	0	0	4	0	0	0	0	0	0	1	0	0	4	0	0	6	0	0	0	0	0	0	k:Fungi,p:Glomeromycota,c:Glomeromycetes,o:Glomerales
OTU_1956	0	0	0	0	0	1	1	0	0	0	7	0	0	1	0	0	1	0	1	0	0	2	1	1	0	0	0	2	0	2	k:Fungi,p:Glomeromycota,c:Glomeromycetes
OTU_1957	0	0	0	0	0	0	8	0	0	0	2	0	4	2	0	0	0	4	0	0	0	0	0	2	0	0	0	0	0	0	k:Fungi,p:Glomeromycota,c:Glomeromycetes
OTU_1958	0	0	0	0	4	0	2	0	0	1	1	0	0	0	1	0	0	0	0	0	0	0	0	0	0	0	0	0	12	0	k:Fungi,p:Glomeromycota,c:Glomeromycetes
OTU_1959	0	0	0	0	0	0	0	0	0	0	0	0	0	0	0	0	0	0	4	0	0	0	0	0	22	2	14	0	2	0	k:Fungi,p:Glomeromycota,c:Glomeromycetes
OTU_1960	0	0	0	0	0	0	1	0	0	3	0	0	0	0	0	1	0	0	0	0	0	0	0	0	0	0	0	10	20	0	k:Fungi,p:Glomeromycota,c:Glomeromycetes
OTU_1961	0	0	1	0	0	0	0	0	0	0	1	0	0	0	0	0	0	4	0	0	0	0	0	0	5	0	0	0	0	0	k:Fungi,p:Glomeromycota,c:Glomeromycetes
OTU_1962	0	0	4	0	0	0	0	0	0	0	0	8	6	0	0	1	0	0	0	0	0	0	0	0	0	0	0	0	0	0	k:Fungi,p:Glomeromycota,c:Glomeromycetes
OTU_196	22	38	55	8	3	1	3	21	7	4	6	2	27	4	7	445	135	173	7	1	1	2	6	3	2	3	4	6	3	6	k:Fungi,p:Glomeromycota,c:Glomeromycetes
OTU_1963	0	0	0	0	0	0	0	0	0	0	0	0	0	0	0	0	4	0	0	0	0	0	0	0	0	0	0	16	0	0	k:Fungi,p:Glomeromycota,c:Glomeromycetes
OTU_1964	0	0	0	0	0	0	0	2	0	0	0	0	0	0	0	0	0	0	1	0	0	1	0	0	10	0	3	0	0	0	k:Fungi,p:Glomeromycota,c:Glomeromycetes
OTU_1965	0	0	0	0	0	0	1	10	0	0	0	1	0	0	0	1	0	0	0	0	0	0	0	0	0	0	0	0	0	1	k:Fungi,p:Glomeromycota,c:Glomeromycetes
OTU_1966	0	0	0	0	7	0	0	0	0	0	0	0	0	0	0	0	0	0	0	0	0	0	0	0	0	0	0	0	0	3	k:Fungi,p:Glomeromycota,c:Glomeromycetes,o:Paraglomerales,f:Paraglomeraceae,g:Paraglomus
OTU_1967	0	0	1	0	0	0	0	4	1	0	2	0	1	0	0	0	0	0	1	0	0	0	0	19	0	2	0	0	0	4	k:Fungi,p:Glomeromycota,c:Glomeromycetes
OTU_1968	0	0	0	0	0	0	3	0	0	0	0	3	1	0	0	0	0	0	0	0	0	0	0	0	0	0	0	0	5	0	k:Fungi,p:Glomeromycota,c:Glomeromycetes
OTU_1969	0	0	1	0	0	0	0	0	1	0	0	0	0	0	0	0	0	0	0	0	133	0	0	0	0	0	0	0	0	0	k:Fungi,p:Glomeromycota,c:Glomeromycetes
OTU_1970	23	1	7	2	134	33	2	0	3	17	259	412	106	1	2	26	5	190	15	995	14	4	146	32	15	9	14	109	39	10	k:Fungi,p:Glomeromycota,c:Glomeromycetes
OTU_1971	1	0	0	0	1	8	1	1	0	0	0	0	0	0	0	0	0	0	0	0	0	0	1	0	0	0	0	0	0	0	k:Fungi,p:Glomeromycota,c:Glomeromycetes
OTU_1972	0	0	9	0	0	0	0	0	0	0	0	0	0	0	0	0	0	1	0	0	0	0	0	0	0	0	0	0	0	0	k:Fungi,p:Glomeromycota,c:Glomeromycetes
OTU_1973	0	0	0	0	0	0	5	0	0	1	10	1	12	3	0	0	0	0	0	0	0	27	4	1	0	0	1	0	0	0	k:Fungi,p:Glomeromycota,c:Glomeromycetes
OTU_1974	0	1	0	0	0	0	0	0	0	0	0	0	0	0	0	0	0	0	0	2	0	4	1	0	0	2	0	0	0	0	k:Fungi,p:Glomeromycota,c:Glomeromycetes
OTU_197	4	10	11	27	19	18	5	9	13	14	11	28	18	44	432	36	4	49	11	9	5	91	608	40	151	183	104	13	27	23	k:Fungi,p:Glomeromycota,c:Glomeromycetes
OTU_1975	0	0	1	0	0	0	0	0	0	4	4	0	0	0	0	0	0	0	0	0	0	0	0	0	0	0	0	0	0	0	k:Fungi,p:Glomeromycota,c:Glomeromycetes
OTU_1976	1	0	2	3	10	0	3	4	0	0	0	0	2	1	0	0	0	0	2	0	2	14	1	3	2	3	0	7	0	4	k:Fungi,p:Glomeromycota,c:Glomeromycetes
OTU_1977	0	2	0	0	0	0	0	0	0	0	0	0	0	0	0	4	7	2	0	0	0	0	0	0	1	0	13	0	0	1	k:Fungi,p:Glomeromycota,c:Glomeromycetes
OTU_1978	0	0	0	0	1	12	0	1	0	0	0	0	0	0	0	0	0	0	0	0	1	0	0	0	0	0	0	5	0	0	k:Fungi,p:Glomeromycota,c:Glomeromycetes
OTU_1979	0	0	3	0	0	0	0	0	1	0	0	0	0	0	0	3	0	0	1	0	0	1	2	1	0	0	0	0	0	0	k:Fungi,p:Glomeromycota,c:Glomeromycetes
OTU_1980	0	0	0	0	0	0	0	0	0	0	0	0	0	0	0	0	0	0	0	0	0	0	0	9	0	0	0	0	0	0	k:Fungi,p:Glomeromycota,c:Glomeromycetes
OTU_198	0	0	42	10	6	12	6	0	3	0	0	3	26	0	0	0	1	33	22	545	4	0	0	0	122	99	13	19	18	10	k:Fungi,p:Glomeromycota,c:Glomeromycetes
OTU_1981	0	1	1	3	3	16	0	0	0	0	0	1	1	0	0	2	4	0	0	0	0	0	0	0	0	3	1	4	3	17	k:Fungi,p:Glomeromycota,c:Glomeromycetes
OTU_1982	1	1	3	0	1	0	2	6	0	0	1	7	2	0	0	0	0	0	0	0	0	0	0	0	3	0	0	1	1	0	k:Fungi,p:Glomeromycota,c:Glomeromycetes
OTU_1983	0	0	5	2	0	0	0	2	2	0	0	0	0	0	1	0	0	0	0	1	0	1	1	0	0	0	4	0	0	0	k:Fungi,p:Glomeromycota,c:Glomeromycetes
OTU_1984	1	0	0	1	0	2	0	1	0	0	0	0	0	0	0	0	0	0	2	0	0	4	0	0	0	0	2	0	0	0	k:Fungi,p:Glomeromycota,c:Glomeromycetes
OTU_1985	4	0	0	0	7	0	0	0	0	0	0	0	0	0	0	0	0	0	0	0	0	0	0	0	0	0	0	1	0	0	k:Fungi,p:Glomeromycota,c:Glomeromycetes
OTU_1986	0	5	0	0	0	0	0	0	0	0	0	0	0	0	1	0	0	4	0	0	3	0	0	0	0	0	0	0	0	0	k:Fungi,p:Glomeromycota,c:Glomeromycetes,o:Paraglomerales,f:Paraglomeraceae,g:Paraglomus
OTU_1987	0	0	1	0	0	0	0	0	0	0	0	0	1	0	3	12	0	0	0	0	3	0	0	0	0	0	0	0	0	0	k:Fungi,p:Glomeromycota,c:Glomeromycetes
OTU_1988	0	1	0	0	0	0	0	0	0	0	0	0	0	0	0	0	0	0	1	0	0	0	0	0	4	2	3	2	1	0	k:Fungi,p:Glomeromycota,c:Glomeromycetes
OTU_1989	0	0	0	0	6	0	0	0	0	0	1	0	3	1	2	0	0	0	0	0	0	0	2	2	0	0	0	0	1	0	k:Fungi,p:Glomeromycota,c:Glomeromycetes
OTU_1990	0	0	0	0	0	0	0	5	1	0	0	2	0	1	0	0	0	0	3	0	0	0	0	0	3	0	8	0	0	0	k:Fungi,p:Glomeromycota,c:Glomeromycetes
OTU_199	0	0	0	0	1	0	0	0	0	0	0	0	0	1	1	1	0	1	985	0	3	0	0	0	0	2	0	0	0	0	k:Fungi,p:Glomeromycota,c:Glomeromycetes
OTU_1991	0	0	0	0	0	0	0	0	0	4	2	0	0	0	0	0	0	1	2	0	1	0	0	0	0	0	0	0	0	0	k:Fungi,p:Glomeromycota,c:Glomeromycetes
OTU_1992	0	0	0	0	0	0	0	1	0	0	0	0	0	0	0	0	0	0	0	0	0	0	0	0	2	9	1	0	8	0	k:Fungi,p:Glomeromycota,c:Glomeromycetes
OTU_1993	0	0	0	0	0	0	0	0	0	0	0	0	0	0	0	0	0	0	2	8	0	0	0	0	1	0	0	0	0	0	k:Fungi,p:Glomeromycota,c:Glomeromycetes
OTU_1994	0	0	0	0	0	0	0	0	9	0	0	0	0	0	0	0	0	0	0	0	0	0	0	0	4	0	0	0	5	0	k:Fungi,p:Glomeromycota,c:Glomeromycetes
OTU_1995	0	2	0	0	0	0	0	0	0	0	0	0	0	4	0	0	0	0	0	0	0	5	1	2	5	0	0	0	0	0	k:Fungi,p:Glomeromycota,c:Glomeromycetes
OTU_1996	0	0	4	0	0	0	0	1	0	0	0	3	0	0	1	0	0	0	2	0	2	0	0	0	7	3	1	0	0	0	k:Fungi,p:Glomeromycota,c:Glomeromycetes,o:Glomerales
OTU_1997	0	0	0	0	0	0	0	9	0	0	0	0	0	0	0	5	0	0	2	0	0	1	0	0	0	0	1	0	0	0	k:Fungi,p:Glomeromycota,c:Glomeromycetes
OTU_1998	0	0	0	2	1	12	0	0	0	0	0	0	0	0	0	0	0	0	0	0	0	0	0	0	0	0	0	0	0	0	k:Fungi,p:Glomeromycota,c:Glomeromycetes
OTU_1999	0	0	0	1	4	4	2	0	0	0	0	2	0	0	0	0	0	0	0	2	0	0	0	0	0	0	0	0	0	1	k:Fungi,p:Glomeromycota,c:Glomeromycetes
OTU_2000	6	0	4	0	0	0	0	0	0	0	0	0	0	0	0	6	1	4	0	2	0	0	0	0	3	3	0	0	7	7	k:Fungi,p:Glomeromycota,c:Glomeromycetes
OTU_2001	0	0	0	0	0	0	0	0	0	0	0	0	0	0	0	0	0	0	0	0	0	0	0	0	0	4	6	0	0	0	k:Fungi,p:Glomeromycota,c:Glomeromycetes
OTU_2002	0	0	0	0	3	1	0	0	2	0	0	0	0	0	0	0	0	1	0	0	0	0	2	5	0	0	0	0	0	0	k:Fungi,p:Glomeromycota,c:Glomeromycetes
OTU_2003	0	0	0	18	3	0	0	0	0	0	3	2	1	0	0	0	0	0	0	0	0	0	5	0	0	0	0	0	0	0	k:Fungi,p:Glomeromycota,c:Glomeromycetes
OTU_2004	0	0	1	0	0	1	0	9	4	0	0	0	0	0	0	0	0	0	0	0	0	0	2	0	1	0	0	0	0	0	k:Fungi,p:Glomeromycota,c:Glomeromycetes,o:Paraglomerales,f:Paraglomeraceae
OTU_2005	20	1	2	0	53	27	0	0	0	0	0	0	0	0	0	5	1	0	0	0	0	0	0	2	0	2	0	21	5	1	k:Fungi,p:Glomeromycota,c:Glomeromycetes
OTU_200	541	0	1	1	1	110	1	0	1	27	0	0	9	2	0	1	7	3	49	15	2	0	6	70	8	3	9	5	40	1	k:Fungi,p:Glomeromycota,c:Glomeromycetes
OTU_2006	0	0	0	1	9	2	2	0	0	0	0	0	0	0	0	0	2	1	3	4	31	0	0	0	0	1	0	0	0	0	k:Fungi,p:Glomeromycota,c:Glomeromycetes
OTU_2007	0	0	0	10	0	0	0	0	0	0	0	0	0	0	0	0	0	0	0	0	0	0	5	5	0	0	0	0	0	0	k:Fungi,p:Glomeromycota,c:Glomeromycetes
OTU_2008	0	0	0	0	0	0	0	0	0	0	0	0	0	0	0	0	0	0	0	0	0	0	0	0	6	1	4	0	0	0	k:Fungi,p:Glomeromycota,c:Glomeromycetes
OTU_2009	0	0	0	0	0	0	0	0	0	1	13	0	0	1	0	0	0	0	0	0	0	0	1	0	0	0	0	0	0	0	k:Fungi,p:Glomeromycota,c:Glomeromycetes
OTU_2010	0	0	0	0	1	0	0	0	0	0	0	1	0	0	0	0	0	0	0	0	0	0	0	0	3	0	8	0	0	0	k:Fungi,p:Glomeromycota,c:Glomeromycetes
OTU_2011	0	0	0	0	1	0	0	0	0	4	3	1	0	0	0	0	0	0	0	0	0	5	2	3	0	0	0	0	0	0	k:Fungi,p:Glomeromycota,c:Glomeromycetes
OTU_2012	0	0	0	0	0	0	0	0	0	0	0	0	0	0	0	0	7	0	0	0	0	0	0	0	0	0	0	0	0	0	k:Fungi,p:Glomeromycota,c:Glomeromycetes,o:Glomerales
OTU_2013	0	0	1	0	0	0	3	6	1	0	0	0	0	0	0	0	0	0	1	0	2	0	0	1	0	0	0	0	0	0	k:Fungi,p:Glomeromycota,c:Glomeromycetes
OTU_201	3	10	0	580	108	139	2	0	3	3	0	2	3	0	0	5	10	3	3	1	0	2	3	2	1	7	11	0	4	3	k:Fungi,p:Glomeromycota,c:Glomeromycetes
OTU_2014	0	1	0	0	0	0	1	0	9	0	0	1	0	0	0	0	0	0	0	0	0	0	0	0	0	0	1	0	0	0	k:Fungi,p:Glomeromycota,c:Glomeromycetes
OTU_2015	0	2	0	0	0	0	0	0	30	1	0	0	0	0	0	0	0	0	0	0	0	0	0	0	1	0	4	0	1	0	k:Fungi,p:Glomeromycota,c:Glomeromycetes
OTU_2016	0	0	0	0	1	0	0	0	0	0	0	0	0	0	0	0	0	0	0	13	2	0	0	0	0	0	0	0	0	0	k:Fungi,p:Glomeromycota,c:Glomeromycetes
OTU_2017	1	0	0	0	0	0	0	0	0	0	0	0	0	0	0	0	0	0	0	0	0	0	0	0	4	0	8	0	0	0	k:Fungi,p:Glomeromycota,c:Glomeromycetes
OTU_2018	0	0	0	0	2	6	1	0	0	0	0	0	0	0	0	0	0	0	0	0	0	0	0	0	0	1	0	1	0	0	k:Fungi,p:Glomeromycota,c:Glomeromycetes
OTU_2019	0	0	0	0	0	0	0	0	0	0	0	0	0	0	0	0	0	0	0	0	0	17	1	0	0	0	0	0	0	0	k:Fungi,p:Glomeromycota,c:Glomeromycetes,o:Glomerales
OTU_2020	0	0	0	0	0	0	0	0	0	0	0	0	0	0	0	0	0	0	0	0	0	0	0	0	14	0	0	0	0	0	k:Fungi,p:Glomeromycota,c:Glomeromycetes
OTU_202	0	1	0	2	0	0	0	0	0	0	2	0	4	0	1	0	0	0	1	0	1	1	0	0	0	796	3	0	3	0	k:Fungi,p:Glomeromycota,c:Glomeromycetes
OTU_2021	1	0	0	0	0	0	0	0	0	15	0	0	0	0	0	0	0	0	0	0	0	0	0	0	0	0	0	0	0	0	k:Fungi,p:Glomeromycota,c:Glomeromycetes,o:Paraglomerales
OTU_2022	0	0	0	3	0	0	1	0	1	0	0	1	11	2	0	1	0	0	7	0	2	0	0	0	1	3	0	0	0	0	k:Fungi,p:Glomeromycota,c:Glomeromycetes
OTU_2023	0	0	0	0	0	0	4	0	0	1	3	0	0	0	0	0	0	0	0	0	0	0	0	0	0	0	2	0	0	0	k:Fungi,p:Glomeromycota,c:Glomeromycetes
OTU_2024	0	0	0	0	1	0	2	12	0	0	0	0	0	0	0	0	0	0	0	0	0	0	0	0	0	0	0	1	0	0	k:Fungi,p:Glomeromycota,c:Glomeromycetes,o:Glomerales
OTU_2025	0	0	0	0	0	0	0	0	0	0	0	0	0	0	0	0	12	0	0	0	0	0	0	0	0	0	0	0	0	0	k:Fungi,p:Glomeromycota,c:Glomeromycetes
OTU_2026	0	0	0	1	1	2	0	0	12	0	0	1	0	0	0	0	0	0	1	0	0	0	1	0	0	0	0	0	0	1	k:Fungi,p:Glomeromycota,c:Glomeromycetes
OTU_2027	0	0	0	0	0	0	0	0	0	0	0	0	0	0	0	2	0	0	0	0	0	0	0	0	0	3	13	0	0	0	k:Fungi,p:Glomeromycota,c:Glomeromycetes
OTU_2028	0	0	0	0	0	2	0	0	0	0	0	0	0	0	0	0	0	0	0	0	0	0	0	0	0	5	1	0	0	0	k:Fungi,p:Glomeromycota,c:Glomeromycetes
OTU_2029	0	0	0	0	0	0	0	0	0	0	0	0	0	9	0	0	0	0	0	0	0	0	0	0	0	0	0	0	0	0	k:Fungi,p:Glomeromycota,c:Glomeromycetes
OTU_2030	0	1	0	3	3	1	0	0	1	10	0	1	1	0	0	0	0	0	0	0	1	1	0	0	0	0	0	1	1	2	k:Fungi,p:Glomeromycota,c:Glomeromycetes
OTU_2031	0	7	3	0	0	0	8	0	0	0	0	0	0	0	0	0	0	0	0	3	0	0	1	0	0	0	0	0	0	0	k:Fungi,p:Glomeromycota,c:Glomeromycetes,o:Glomerales
OTU_2032	0	0	0	0	0	0	0	0	0	0	10	0	0	0	0	0	0	0	0	0	0	0	0	0	0	0	0	0	0	0	k:Fungi,p:Glomeromycota,c:Glomeromycetes,o:Paraglomerales
OTU_2033	0	0	0	0	2	0	0	0	0	0	0	0	0	0	0	0	0	0	0	0	0	0	0	0	0	0	0	6	1	7	k:Fungi,p:Glomeromycota,c:Glomeromycetes
OTU_203	33	58	21	46	26	26	55	24	73	12	25	22	103	3849	20	14	13	31	15	11	25	14	112	29	17	37	20	41	18	55	k:Fungi,p:Glomeromycota,c:Glomeromycetes,o:Paraglomerales,f:Paraglomeraceae,g:Paraglomus
OTU_2034	0	0	10	0	0	2	0	14	0	0	2	3	0	0	1	0	0	0	0	1	0	0	0	0	0	11	6	0	4	2	k:Fungi,p:Glomeromycota,c:Glomeromycetes,o:Paraglomerales
OTU_2035	0	0	0	0	0	0	0	0	0	0	0	0	0	0	0	0	0	0	0	0	0	0	0	0	0	0	9	0	0	0	k:Fungi,p:Glomeromycota,c:Glomeromycetes
OTU_2036	3	8	12	5	4	3	2	4	6	9	0	5	4	1	7	8	1	9	0	6	0	1	0	3	73	388	258	2	2	442	k:Fungi,p:Glomeromycota,c:Glomeromycetes
OTU_2037	0	0	1	0	0	0	0	0	0	0	0	0	0	45	0	0	0	0	0	0	0	0	0	0	1	0	0	0	0	0	k:Fungi,p:Glomeromycota,c:Glomeromycetes
OTU_2038	0	0	0	0	0	0	0	0	0	1	5	0	17	0	0	0	1	1	0	0	0	0	0	0	0	0	0	0	0	0	k:Fungi,p:Glomeromycota,c:Glomeromycetes
OTU_2039	0	1	1	0	0	0	0	0	0	1	0	0	0	0	0	6	0	3	0	0	0	0	4	0	2	0	0	0	0	0	k:Fungi,p:Glomeromycota,c:Glomeromycetes
OTU_2040	0	0	0	1	1	0	0	0	0	0	0	1	0	0	0	0	0	0	16	0	0	0	0	1	0	0	0	0	0	2	k:Fungi,p:Glomeromycota,c:Glomeromycetes
OTU_2041	0	1	0	0	0	0	0	0	0	0	0	0	2	0	0	0	0	0	5	0	0	14	2	0	0	0	0	0	1	0	k:Fungi,p:Glomeromycota,c:Glomeromycetes
OTU_2042	0	0	0	0	0	0	0	0	0	0	0	0	0	0	0	12	0	0	0	0	0	0	0	0	6	0	0	0	0	0	k:Fungi,p:Glomeromycota,c:Glomeromycetes
OTU_2043	0	0	12	0	0	0	19	0	5	0	0	0	0	0	0	0	1	2	0	0	0	2	0	0	0	1	0	5	0	0	k:Fungi,p:Glomeromycota,c:Glomeromycetes,o:Glomerales,f:Glomeraceae,g:Glomus
OTU_204	34	125	24	30	45	54	20	2	3	3	10	40	4	2	6	7	2	93	15	831	73	619	3	4	197	124	35	3	16	7	k:Fungi,p:Glomeromycota,c:Glomeromycetes
OTU_2044	0	0	0	0	0	0	0	3	0	3	0	0	0	1	0	0	7	0	0	0	0	0	4	0	0	0	0	0	0	0	k:Fungi,p:Glomeromycota,c:Glomeromycetes
OTU_2045	0	0	0	0	0	0	0	0	0	0	0	0	0	0	0	0	0	0	0	0	0	0	0	0	0	0	0	0	0	11	k:Fungi,p:Glomeromycota,c:Glomeromycetes
OTU_2046	0	0	0	0	0	0	0	0	0	0	0	0	0	0	0	0	0	0	0	0	0	0	0	0	1	1	20	0	3	0	k:Fungi,p:Glomeromycota,c:Glomeromycetes
OTU_2047	0	0	0	0	3	0	0	12	4	0	0	0	1	0	0	0	0	0	0	0	0	0	0	0	0	0	1	0	0	0	k:Fungi,p:Glomeromycota,c:Glomeromycetes
OTU_2048	0	0	0	0	0	0	0	0	0	0	0	0	0	0	0	0	0	0	0	8	0	0	0	0	0	0	2	0	0	0	k:Fungi,p:Glomeromycota,c:Glomeromycetes
OTU_2049	0	0	0	0	0	0	6	3	0	0	0	0	0	0	0	0	0	0	0	0	0	0	0	0	0	0	0	0	0	0	k:Fungi,p:Glomeromycota,c:Glomeromycetes
OTU_2050	3	2	0	0	0	0	1	0	19	0	0	0	52	0	0	1	0	3	0	3	1	0	1	0	2	0	0	0	0	1	k:Fungi,p:Glomeromycota,c:Glomeromycetes
OTU_2051	173	70	49	379	374	218	174	159	48	27	23	193	60	104	231	595	50	151	65	288	73	413	534	240	89	312	146	89	377	323	k:Fungi,p:Glomeromycota,c:Glomeromycetes
OTU_2052	4	0	0	7	3	6	1	2	2	7	0	0	1	3	1	0	0	2	1	0	2	6	6	1	4	1	9	7	7	10	k:Fungi,p:Glomeromycota,c:Glomeromycetes
OTU_2053	0	0	0	0	0	0	0	0	0	0	0	0	11	0	0	0	0	0	0	0	0	0	0	0	0	2	0	0	0	0	k:Fungi,p:Glomeromycota,c:Glomeromycetes
OTU_2054	0	0	0	0	0	0	0	0	0	0	0	0	0	0	0	0	1	0	0	0	0	0	0	0	2	0	0	5	3	0	k:Fungi,p:Glomeromycota,c:Glomeromycetes
OTU_205	4	574	7	56	73	96	110	88	9	36	6	13	11	3	4	29	10	31	4	66	11	2	11	1	64	31	53	36	74	125	k:Fungi,p:Glomeromycota,c:Glomeromycetes
OTU_2055	0	0	0	0	0	0	0	0	1	0	0	0	4	0	0	0	0	0	0	0	0	0	0	0	0	11	0	0	0	0	k:Fungi,p:Glomeromycota,c:Glomeromycetes
OTU_2056	0	0	0	0	1	1	0	0	0	4	0	0	1	0	1	0	1	0	0	1	1	14	0	2	0	0	0	0	1	1	k:Fungi,p:Glomeromycota,c:Glomeromycetes
OTU_2057	0	0	0	0	0	0	0	0	0	0	0	0	0	0	0	7	16	2	0	0	0	0	0	0	0	0	0	0	0	0	k:Fungi,p:Glomeromycota,c:Glomeromycetes,o:Glomerales,f:Glomeraceae,g:Glomus
OTU_20	57	76	112	61	144	152	2342	722	255	155	262	1002	238	658	75	841	114	2402	74	73	63	30	29	42	2838	1716	7206	229	216	56	k:Fungi,p:Glomeromycota,c:Glomeromycetes
OTU_2058	0	0	0	0	0	0	0	0	0	0	0	0	0	0	0	0	0	0	0	15	0	0	0	0	1	1	0	0	0	0	k:Fungi,p:Glomeromycota,c:Glomeromycetes
OTU_2059	0	0	0	0	1	0	0	1	0	0	0	2	0	2	0	0	0	0	1	3	2	8	1	0	5	2	0	2	0	0	k:Fungi,p:Glomeromycota,c:Glomeromycetes
OTU_2060	0	0	0	0	0	0	3	8	9	1	0	0	0	2	1	1	0	1	0	1	0	3	0	0	0	3	1	0	0	0	k:Fungi,p:Glomeromycota,c:Glomeromycetes
OTU_206	0	1	37	18	62	13	6	6	9	1	34	95	7	6	0	1	4	58	59	182	25	3	0	1	0	0	0	136	52	63	k:Fungi,p:Glomeromycota,c:Glomeromycetes
OTU_2061	0	0	0	0	0	0	1	4	0	0	2	2	1	0	2	0	0	0	0	0	0	6	1	0	0	0	0	0	0	0	k:Fungi,p:Glomeromycota,c:Glomeromycetes
OTU_2062	0	0	0	0	0	0	0	0	0	0	0	2	0	0	0	0	0	0	0	2	0	0	0	0	1	0	0	0	1	6	k:Fungi,p:Glomeromycota,c:Glomeromycetes
OTU_2063	0	0	0	0	0	0	0	0	0	0	0	0	1	0	0	1	0	17	0	6	0	0	0	0	0	0	0	0	0	0	k:Fungi,p:Glomeromycota,c:Glomeromycetes
OTU_2064	2	0	0	0	2	4	0	0	0	0	1	0	0	0	0	0	0	0	3	0	7	0	0	0	0	0	0	0	0	0	k:Fungi,p:Glomeromycota,c:Glomeromycetes
OTU_2065	0	0	0	2	0	0	0	0	0	0	0	0	0	0	0	0	0	0	3	2	2	0	0	0	0	0	0	0	0	4	k:Fungi,p:Glomeromycota,c:Glomeromycetes
OTU_2066	0	0	0	0	10	0	0	0	0	0	0	0	0	0	0	0	0	0	0	0	0	1	0	0	0	0	0	0	0	0	k:Fungi,p:Glomeromycota,c:Glomeromycetes
OTU_2067	0	0	0	0	0	0	0	0	0	0	1	15	0	0	0	0	0	0	0	0	2	0	0	0	0	0	0	1	0	0	k:Fungi,p:Glomeromycota,c:Glomeromycetes
OTU_2068	0	0	0	0	2	8	0	0	0	0	2	0	0	0	0	0	0	1	0	2	0	0	0	0	0	0	1	0	0	3	k:Fungi,p:Glomeromycota,c:Glomeromycetes
OTU_2069	0	8	0	0	0	0	0	0	0	0	0	0	0	0	0	0	1	0	0	0	0	0	0	0	1	1	0	0	1	0	k:Fungi,p:Glomeromycota,c:Glomeromycetes
OTU_2070	0	0	0	0	0	0	0	0	0	0	0	0	0	0	0	3	1	0	0	5	0	0	0	0	2	0	0	0	0	0	k:Fungi,p:Glomeromycota,c:Glomeromycetes
OTU_207	0	1	1	2	0	1	10	14	22	330	255	4	7	22	1	7	7	14	0	0	1	8	14	3	96	7	3	24	2	1	k:Fungi,p:Glomeromycota,c:Glomeromycetes
OTU_2071	0	0	0	0	0	0	0	0	0	0	0	9	0	0	0	0	0	0	3	0	7	0	0	0	0	0	0	0	0	0	k:Fungi,p:Glomeromycota,c:Glomeromycetes
OTU_2072	59	13	21	28	41	30	11	21	9	20	55	14	7	25	41	23	14	65	7	26	4	0	1	1	1	11	1	50	88	73	k:Fungi,p:Glomeromycota,c:Glomeromycetes
OTU_2073	0	9	1	0	0	0	0	0	0	0	0	0	0	0	0	0	0	0	0	0	0	0	0	0	0	0	0	0	0	0	k:Fungi,p:Glomeromycota,c:Glomeromycetes
OTU_2074	0	0	1	0	2	0	0	0	0	0	0	0	0	0	0	0	0	0	0	0	0	0	0	0	10	0	0	0	0	0	k:Fungi,p:Glomeromycota,c:Glomeromycetes
OTU_2075	0	1	0	0	0	0	0	0	0	0	0	0	0	0	0	0	0	0	0	1	0	0	1	0	21	0	1	0	0	0	k:Fungi,p:Glomeromycota,c:Glomeromycetes,o:Paraglomerales,f:Paraglomeraceae,g:Paraglomus
OTU_2076	0	0	0	0	0	0	0	0	0	0	0	0	0	0	0	0	0	0	0	0	0	0	0	0	0	0	13	0	0	0	k:Fungi,p:Glomeromycota,c:Glomeromycetes
OTU_2077	0	0	0	0	0	1	0	0	0	0	0	0	0	0	0	0	0	5	0	1	0	1	0	2	1	0	1	0	1	0	k:Fungi,p:Glomeromycota,c:Glomeromycetes
OTU_2078	0	0	0	2	0	0	0	0	0	0	0	3	0	2	0	0	0	0	0	0	0	0	10	0	0	0	0	0	0	0	k:Fungi,p:Glomeromycota,c:Glomeromycetes
OTU_2079	0	0	0	0	0	0	0	0	0	0	0	9	0	0	0	0	0	0	0	0	0	0	3	0	0	0	0	0	0	0	k:Fungi,p:Glomeromycota,c:Glomeromycetes
OTU_2080	2	0	0	4	5	0	0	0	0	3	1	1	4	1	0	3	1	3	0	0	0	1	1	0	0	0	0	0	0	0	k:Fungi,p:Glomeromycota,c:Glomeromycetes
OTU_2081	0	0	0	27	0	1	0	0	0	0	0	0	0	0	0	0	0	0	0	0	0	0	0	0	0	0	0	0	0	0	k:Fungi,p:Glomeromycota,c:Glomeromycetes
OTU_2082	0	0	0	0	0	0	0	0	0	0	0	0	0	0	0	0	0	0	6	0	0	0	2	0	0	0	0	0	1	0	k:Fungi,p:Glomeromycota,c:Glomeromycetes
OTU_2083	0	0	0	0	2	2	0	0	0	0	0	0	0	1	1	3	0	0	0	0	0	0	0	0	0	0	7	0	8	1	k:Fungi,p:Glomeromycota,c:Glomeromycetes
OTU_208	30	125	38	79	108	133	13	39	65	32	16	40	24	14	8	138	182	13	40	315	51	15	14	13	227	16	87	92	3433	150	k:Fungi,p:Glomeromycota,c:Glomeromycetes
OTU_2084	0	1	0	0	8	1	0	0	0	0	0	0	0	0	0	0	0	0	0	0	0	0	0	0	0	0	0	0	1	0	k:Fungi,p:Glomeromycota,c:Glomeromycetes
OTU_2085	0	6	5	0	0	0	0	0	0	0	0	0	0	0	0	0	0	0	0	0	0	0	0	0	0	0	0	0	0	0	k:Fungi,p:Glomeromycota,c:Glomeromycetes
OTU_2086	2	0	0	3	2	0	4	4	0	0	3	5	4	2	0	0	2	0	0	4	0	2	1	0	0	0	0	1	3	0	k:Fungi,p:Glomeromycota,c:Glomeromycetes
OTU_2087	0	0	0	0	0	0	0	0	0	0	0	1	0	0	0	0	0	0	0	0	0	0	0	0	0	0	0	0	0	9	k:Fungi,p:Glomeromycota,c:Glomeromycetes
OTU_2088	0	0	0	4	1	0	0	0	3	0	0	0	0	0	0	0	0	0	0	0	0	0	0	1	3	2	0	0	0	0	k:Fungi,p:Glomeromycota,c:Glomeromycetes
OTU_2089	0	0	0	0	3	3	1	7	1	1	0	0	0	0	0	0	0	1	0	1	2	0	0	0	1	1	0	0	2	6	k:Fungi,p:Glomeromycota,c:Glomeromycetes,o:Glomerales
OTU_2090	0	0	3	0	0	0	0	10	6	0	0	0	0	0	0	0	0	0	6	0	1	0	0	0	0	0	1	0	0	0	k:Fungi,p:Glomeromycota,c:Glomeromycetes
OTU_2091	0	0	0	0	0	4	0	0	0	0	0	0	0	0	0	0	0	0	0	0	0	2	1	0	1	0	1	3	2	0	k:Fungi,p:Glomeromycota,c:Glomeromycetes
OTU_2092	0	0	0	0	0	0	0	0	0	0	0	0	0	0	0	0	0	0	3	11	1	0	0	0	0	0	0	0	0	3	k:Fungi,p:Glomeromycota,c:Glomeromycetes
OTU_2093	6	0	3	0	2	0	0	0	3	1	19	0	0	0	0	0	1	1	0	0	0	21	1	0	0	0	1	0	7	0	k:Fungi,p:Glomeromycota,c:Glomeromycetes
OTU_2094	0	0	0	0	0	0	0	0	0	0	0	1	0	0	9	0	0	0	0	0	0	1	0	0	0	1	0	0	0	0	k:Fungi,p:Glomeromycota,c:Glomeromycetes
OTU_2095	0	0	0	0	0	0	0	0	0	0	0	0	0	0	0	0	0	0	0	8	0	0	0	0	0	0	0	0	0	0	k:Fungi,p:Glomeromycota,c:Glomeromycetes
OTU_2096	0	1	0	0	0	0	0	0	0	0	0	0	0	0	0	0	0	0	0	0	0	0	0	0	0	0	14	0	0	0	k:Fungi,p:Glomeromycota,c:Glomeromycetes
OTU_2097	0	0	0	0	2	0	0	0	0	0	8	0	0	0	0	0	0	0	0	0	0	0	0	1	1	0	0	0	0	0	k:Fungi,p:Glomeromycota,c:Glomeromycetes
OTU_2098	0	0	0	0	14	0	0	0	0	0	0	0	0	0	0	0	0	0	0	0	0	0	0	0	0	0	2	0	0	0	k:Fungi,p:Glomeromycota,c:Glomeromycetes
OTU_209	8	5	17	24	40	10	87	100	44	503	438	76	103	73	25	6	8	9	1	13	39	22	34	32	64	23	56	8	9	18	k:Fungi,p:Glomeromycota,c:Glomeromycetes
OTU_2099	0	3	0	0	0	0	2	0	0	0	0	1	0	1	0	0	0	0	0	0	2	0	1	0	0	0	0	1	5	2	k:Fungi,p:Glomeromycota,c:Glomeromycetes
OTU_2100	0	0	0	0	2	1	0	0	0	0	2	1	0	2	0	0	0	6	3	0	0	0	0	1	0	6	2	0	0	0	k:Fungi,p:Glomeromycota,c:Glomeromycetes
OTU_210	0	0	4	0	3	2	0	0	0	5	4	1	2	1	0	1	0	710	0	1	0	1	0	2	0	1	0	4	0	6	k:Fungi,p:Glomeromycota,c:Glomeromycetes
OTU_2101	0	0	0	0	0	0	0	0	0	0	0	0	1	0	0	0	0	0	0	0	0	1	7	3	0	0	0	0	0	0	k:Fungi,p:Glomeromycota,c:Glomeromycetes
OTU_2102	0	0	0	0	0	0	0	3	0	0	0	0	0	0	0	0	0	10	0	0	0	0	0	0	0	0	0	0	0	0	k:Fungi,p:Glomeromycota,c:Glomeromycetes
OTU_2103	1	0	0	0	0	0	0	0	0	0	0	0	2	0	0	0	0	0	0	0	1	0	0	0	0	0	0	3	1	3	k:Fungi,p:Glomeromycota,c:Glomeromycetes
OTU_2104	0	0	0	0	0	0	0	0	0	0	0	0	0	5	0	0	0	2	0	0	0	0	0	0	0	0	0	0	0	0	k:Fungi,p:Glomeromycota,c:Glomeromycetes
OTU_2	1047	659	748	667	870	454	973	1200	845	1019	650	1322	1146	4075	69440	23411	940	453	601	356	623	271	416	507	622	875	420	288	659	288	k:Fungi,p:Glomeromycota,c:Glomeromycetes
OTU_2105	1	0	0	0	0	0	0	0	0	0	0	9	0	0	0	0	0	1	0	3	0	0	0	0	0	1	3	0	0	0	k:Fungi,p:Glomeromycota,c:Glomeromycetes
OTU_2106	0	1	0	3	1	1	2	0	2	0	0	0	0	0	0	0	0	0	0	0	0	0	0	0	0	0	0	0	0	2	k:Fungi,p:Glomeromycota,c:Glomeromycetes
OTU_2107	0	0	0	0	4	1	0	0	1	0	0	0	0	0	2	0	0	0	0	0	1	0	0	0	0	0	1	0	0	0	k:Fungi,p:Glomeromycota,c:Glomeromycetes
OTU_21	0	7	28	16	73	19	4	8	14	7	20	34	4	2	3	10	4	13	6764	2278	6087	0	3	5	2	6	7	57	18	40	k:Fungi,p:Glomeromycota,c:Glomeromycetes
OTU_2108	0	0	0	0	0	0	0	0	0	0	0	0	0	0	0	0	0	0	0	0	0	0	0	0	0	2	5	0	0	0	k:Fungi,p:Glomeromycota,c:Glomeromycetes
OTU_2109	0	2	0	0	1	0	0	0	1	0	1	0	0	0	1	2	0	0	0	0	0	3	0	1	0	0	0	0	0	0	k:Fungi,p:Glomeromycota,c:Glomeromycetes
OTU_2110	0	1	0	7	1	2	0	0	3	5	15	2	4	0	0	3	0	1	0	1	0	0	0	0	336	74	39	0	1	0	k:Fungi,p:Glomeromycota,c:Glomeromycetes
OTU_211	0	11	11	9	33	17	67	113	55	105	41	45	33	16	4	35	5	53	9	684	11	43	16	10	240	45	148	30	42	13	k:Fungi,p:Glomeromycota,c:Glomeromycetes
OTU_2111	0	0	0	0	0	0	0	0	0	0	0	1	0	0	0	0	0	0	0	0	0	5	3	0	0	2	0	1	1	0	k:Fungi,p:Glomeromycota,c:Glomeromycetes
OTU_2112	0	0	0	0	0	0	0	0	1	0	0	0	0	0	0	0	0	0	0	0	0	3	0	0	0	0	0	2	0	10	k:Fungi,p:Glomeromycota,c:Glomeromycetes
OTU_2113	2	1	0	0	0	0	0	0	0	0	0	0	0	0	0	0	0	0	0	0	0	0	2	1	0	0	0	4	0	2	k:Fungi,p:Glomeromycota,c:Glomeromycetes,o:Paraglomerales
OTU_2114	0	0	0	0	1	0	0	0	0	0	0	0	0	0	0	0	0	3	0	8	0	0	0	0	0	0	0	0	0	0	k:Fungi,p:Glomeromycota,c:Glomeromycetes
OTU_2115	0	0	0	0	0	0	0	0	0	2	6	0	0	0	0	0	0	0	0	0	0	0	0	0	0	0	0	1	0	0	k:Fungi,p:Glomeromycota,c:Glomeromycetes
OTU_2116	0	0	0	0	0	0	0	0	0	0	0	0	0	0	0	0	0	0	0	0	0	0	0	13	0	0	0	0	0	0	k:Fungi,p:Glomeromycota,c:Glomeromycetes
OTU_2117	0	11	0	0	0	0	0	0	0	0	0	0	9	0	0	0	0	0	0	0	0	0	0	0	0	0	0	0	0	0	k:Fungi,p:Glomeromycota,c:Glomeromycetes
OTU_2118	0	0	8	0	0	0	0	0	0	0	0	0	0	0	0	0	0	0	0	0	0	0	0	0	0	4	0	0	0	0	k:Fungi,p:Glomeromycota,c:Glomeromycetes
OTU_2119	0	0	0	0	0	0	0	0	0	0	0	0	0	0	0	0	0	0	0	0	0	0	0	0	0	0	8	0	0	0	k:Fungi,p:Glomeromycota,c:Glomeromycetes
OTU_2120	0	1	0	0	0	0	0	0	0	5	0	3	0	0	0	0	0	0	0	0	0	0	0	0	0	0	0	0	0	4	k:Fungi,p:Glomeromycota,c:Glomeromycetes,o:Paraglomerales,f:Paraglomeraceae
OTU_2121	0	0	0	0	0	0	0	0	0	0	0	0	0	0	0	0	0	0	0	3	0	0	0	5	2	2	0	8	0	0	k:Fungi,p:Glomeromycota,c:Glomeromycetes
OTU_2122	0	0	0	0	0	0	0	0	0	0	0	0	0	0	0	0	0	0	0	0	0	0	0	0	0	0	0	8	0	0	k:Fungi,p:Glomeromycota,c:Glomeromycetes
OTU_2123	0	0	0	1	0	0	0	0	0	0	0	0	0	0	0	0	0	0	0	0	0	0	0	0	0	0	0	8	0	0	k:Fungi,p:Glomeromycota,c:Glomeromycetes
OTU_2124	0	2	0	0	1	0	0	1	0	0	0	1	0	0	0	0	0	0	0	1	0	0	0	1	0	0	0	0	0	0	k:Fungi,p:Glomeromycota,c:Glomeromycetes
OTU_2125	0	0	0	0	0	0	0	0	0	0	0	0	0	0	0	0	0	0	0	0	0	0	0	0	0	0	0	0	0	24	k:Fungi,p:Glomeromycota,c:Glomeromycetes
OTU_2126	0	18	0	0	0	0	0	0	0	0	0	0	0	0	0	0	0	0	0	0	0	0	0	0	0	0	0	0	1	1	k:Fungi,p:Glomeromycota,c:Glomeromycetes,o:Glomerales,f:Glomeraceae,g:Glomus
OTU_2127	157	1	3	0	2	3	29	3	44	44	48	250	47	137	3	6	118	281	2	3	7	2	15	6	11	2	9	3	3	6	k:Fungi,p:Glomeromycota,c:Glomeromycetes
OTU_2128	0	0	0	0	0	0	0	0	0	0	0	0	0	0	0	0	0	0	0	6	14	0	0	0	0	1	2	0	0	0	k:Fungi,p:Glomeromycota,c:Glomeromycetes
OTU_212	9	15	9	16	12	5	5	5	0	54	309	10	1	22	0	134	60	31	10	62	22	2	20	3	15	3	26	3	4	4	k:Fungi,p:Glomeromycota,c:Glomeromycetes
OTU_2129	7	0	0	2	0	0	0	0	0	0	0	0	0	0	0	0	0	0	0	0	0	0	0	0	0	0	0	0	0	0	k:Fungi,p:Glomeromycota,c:Glomeromycetes
OTU_2130	0	0	0	0	0	0	0	0	0	0	0	0	0	0	0	0	0	0	0	0	0	0	0	0	0	4	0	0	0	2	k:Fungi,p:Glomeromycota,c:Glomeromycetes
OTU_2131	0	0	0	0	0	0	0	0	0	0	1	0	0	0	0	0	0	0	0	0	1	0	6	0	0	0	0	0	3	4	k:Fungi,p:Glomeromycota,c:Glomeromycetes
OTU_2132	0	0	0	0	0	0	0	0	0	0	0	1	0	0	0	0	0	1	0	0	1	0	0	0	0	0	3	2	0	11	k:Fungi,p:Glomeromycota,c:Glomeromycetes
OTU_213	2	1	11	24	32	14	25	29	67	7	16	10	12	1	8	25	1	23	4	2	15	111	364	14	7	16	12	6	48	43	k:Fungi,p:Glomeromycota,c:Glomeromycetes
OTU_2133	5	0	3	0	2	1	0	3	1	0	0	0	0	0	0	0	0	0	0	0	0	0	0	0	0	0	0	0	0	0	k:Fungi,p:Glomeromycota,c:Glomeromycetes
OTU_2134	0	0	0	0	0	2	3	9	8	2	0	3	1	1	1	3	0	0	0	0	0	1	0	3	2	6	21	3	0	0	k:Fungi,p:Glomeromycota,c:Glomeromycetes
OTU_2135	0	0	0	0	1	0	0	0	0	0	0	2	3	0	0	0	4	0	0	0	0	0	0	0	0	0	0	0	0	0	k:Fungi,p:Glomeromycota,c:Glomeromycetes
OTU_2136	0	1	0	1	0	0	0	0	0	0	0	9	4	0	0	0	0	1	0	1	0	0	0	0	1	0	0	0	0	0	k:Fungi,p:Glomeromycota,c:Glomeromycetes
OTU_2137	0	0	0	2	7	2	0	0	0	0	0	0	0	0	0	0	0	0	0	0	0	0	0	0	0	0	4	0	0	2	k:Fungi,p:Glomeromycota,c:Glomeromycetes,o:Paraglomerales
OTU_2138	0	0	0	0	0	0	0	0	0	0	2	0	1	0	0	0	0	0	0	0	0	0	0	3	0	0	0	0	0	0	k:Fungi,p:Glomeromycota,c:Glomeromycetes
OTU_2139	0	0	0	0	0	0	0	0	0	7	0	0	0	0	0	0	0	0	0	0	0	0	0	0	0	0	0	0	0	0	k:Fungi,p:Glomeromycota,c:Glomeromycetes,o:Paraglomerales,f:Paraglomeraceae,g:Paraglomus
OTU_2140	3	0	1	0	0	0	0	0	0	4	4	1	0	0	0	2	2	0	0	0	0	0	0	0	5	0	0	0	0	0	k:Fungi,p:Glomeromycota,c:Glomeromycetes
OTU_2141	0	0	0	0	0	0	2	0	0	5	9	0	0	0	0	0	0	0	0	0	0	0	0	0	0	0	0	0	0	0	k:Fungi,p:Glomeromycota,c:Glomeromycetes
OTU_214	1	2	0	58	256	220	14	6	8	6	12	13	5	0	17	23	5	5	2	7	4	6	0	2	2	5	14	17	105	248	k:Fungi,p:Glomeromycota,c:Glomeromycetes
OTU_2142	0	0	0	0	0	0	0	0	0	0	1	0	0	0	0	3	0	0	0	0	4	5	0	0	0	2	0	0	0	0	k:Fungi,p:Glomeromycota,c:Glomeromycetes
OTU_2143	0	0	0	0	0	0	0	0	0	0	0	0	0	0	0	0	1	0	0	0	0	0	0	0	0	0	0	0	3	11	k:Fungi,p:Glomeromycota,c:Glomeromycetes
OTU_2144	2	0	0	0	0	0	0	0	0	0	0	0	4	0	0	1	0	0	0	0	1	0	0	0	0	9	2	0	0	0	k:Fungi,p:Glomeromycota,c:Glomeromycetes
OTU_2145	0	0	0	0	0	0	0	0	0	0	7	0	6	1	0	0	1	0	0	0	0	0	0	0	0	0	0	0	0	0	k:Fungi,p:Glomeromycota,c:Glomeromycetes
OTU_2146	0	0	0	0	0	0	0	0	0	0	0	0	0	0	0	0	0	3	4	12	0	0	0	0	0	0	0	4	0	1	k:Fungi,p:Glomeromycota,c:Glomeromycetes
OTU_2147	0	0	0	0	4	5	0	1	0	0	1	4	0	0	0	2	0	0	0	0	0	0	2	0	8	0	0	0	0	0	k:Fungi,p:Glomeromycota,c:Glomeromycetes
OTU_2148	0	0	0	1	0	0	0	0	0	0	0	0	0	0	0	0	0	0	0	0	0	1	0	0	1	3	7	0	0	0	k:Fungi,p:Glomeromycota,c:Glomeromycetes
OTU_2149	0	2	0	2	17	16	9	2	0	0	1	1	2	0	0	2	1	325	0	0	0	0	1	0	0	5	20	3	2	3	k:Fungi,p:Glomeromycota,c:Glomeromycetes
OTU_2150	0	0	0	0	0	0	0	0	0	0	0	0	0	0	0	0	0	0	0	3	0	0	0	0	0	0	12	0	1	0	k:Fungi,p:Glomeromycota,c:Glomeromycetes
OTU_2151	0	2	0	1	0	0	0	0	4	0	0	2	2	0	4	0	96	0	0	0	0	1	0	1	1	2	2	2	0	1	k:Fungi,p:Glomeromycota,c:Glomeromycetes
OTU_2152	9	0	1	0	0	0	0	0	0	0	0	0	0	0	0	0	0	0	0	0	0	12	0	0	0	0	0	0	0	0	k:Fungi,p:Glomeromycota,c:Glomeromycetes
OTU_2153	0	0	0	0	0	0	0	0	0	0	1	6	0	0	0	0	0	0	0	0	0	0	0	0	0	0	0	0	0	0	k:Fungi,p:Glomeromycota,c:Glomeromycetes
OTU_2154	0	0	0	0	0	0	0	0	0	0	0	0	0	0	0	0	0	7	0	12	0	0	0	0	0	0	1	0	0	0	k:Fungi,p:Glomeromycota,c:Glomeromycetes
OTU_215	4	6	9	0	21	433	1	6	3	22	10	3	3	3	3	11	7	6	0	2	3	0	5	2	2	12	7	61	122	34	k:Fungi,p:Glomeromycota,c:Glomeromycetes
OTU_2155	0	0	0	0	0	0	0	0	0	0	0	0	0	0	0	0	0	0	0	17	0	0	0	0	0	0	0	0	0	0	k:Fungi,p:Glomeromycota,c:Glomeromycetes
OTU_2156	25	0	23	0	0	0	2	2	2	0	1	1	7	3	1	2	2	0	0	1	0	0	7	46	1	0	1	0	0	0	k:Fungi,p:Glomeromycota,c:Glomeromycetes
OTU_2157	0	0	0	0	0	0	0	0	0	0	0	0	19	0	0	2	0	0	0	0	0	0	0	0	0	0	0	0	0	0	k:Fungi,p:Glomeromycota,c:Glomeromycetes
OTU_2158	0	0	0	0	0	0	0	0	0	0	0	0	0	0	0	0	7	0	0	0	0	0	0	0	0	0	0	0	0	0	k:Fungi,p:Glomeromycota,c:Glomeromycetes
OTU_2159	0	0	0	0	0	0	0	0	0	0	0	0	0	0	0	0	0	0	0	1	0	0	0	0	8	0	0	0	0	0	k:Fungi,p:Glomeromycota,c:Glomeromycetes
OTU_2160	0	0	0	0	15	0	0	0	6	0	0	0	0	0	0	0	0	0	0	0	0	0	0	0	0	0	0	0	0	0	k:Fungi,p:Glomeromycota,c:Glomeromycetes
OTU_216	0	0	0	27	3	6	0	0	0	0	0	0	1	0	0	0	0	1	0	0	1	0	0	3	0	0	0	16	0	689	k:Fungi,p:Glomeromycota,c:Glomeromycetes
OTU_2161	0	0	0	0	0	0	0	0	0	0	0	0	0	0	1	0	0	0	9	0	0	0	0	0	0	0	0	0	0	0	k:Fungi,p:Glomeromycota,c:Glomeromycetes
OTU_2162	0	0	0	0	0	0	0	0	1	0	0	0	0	0	10	0	0	0	0	0	0	0	0	0	0	0	0	0	0	0	k:Fungi,p:Glomeromycota,c:Glomeromycetes
OTU_2163	0	0	0	0	0	0	0	0	0	0	0	0	0	0	0	0	0	0	0	0	0	0	2	6	0	0	0	0	0	0	k:Fungi,p:Glomeromycota,c:Glomeromycetes
OTU_2164	0	0	0	0	0	0	0	0	1	0	0	0	0	2	0	1	0	0	0	0	0	0	1	0	3	0	0	0	0	0	k:Fungi,p:Glomeromycota,c:Glomeromycetes
OTU_2165	0	0	0	0	0	0	0	4	0	0	0	0	0	0	0	0	0	2	0	0	0	0	0	0	0	0	0	0	0	0	k:Fungi,p:Glomeromycota,c:Glomeromycetes,o:Glomerales
OTU_2166	0	0	0	0	0	0	0	0	0	0	0	0	0	1	0	0	0	0	0	0	0	0	6	0	0	0	0	0	0	0	k:Fungi,p:Glomeromycota,c:Glomeromycetes
OTU_2167	0	0	0	0	0	0	0	0	12	0	0	0	0	0	0	0	0	0	0	0	0	0	0	0	0	0	0	0	0	0	k:Fungi,p:Glomeromycota,c:Glomeromycetes
OTU_2168	0	0	1	1	0	2	0	0	0	0	0	0	1	0	0	2	0	0	0	0	0	0	4	5	5	10	16	1	1	0	k:Fungi,p:Glomeromycota,c:Glomeromycetes
OTU_2169	0	1	1	0	0	0	6	0	1	3	0	0	0	0	0	0	0	0	0	0	0	0	0	0	0	5	1	0	0	0	k:Fungi,p:Glomeromycota,c:Glomeromycetes
OTU_2170	18	0	3	0	0	0	2	20	0	17	3	3	0	0	1	1	3	0	2	0	1	1	0	0	0	2	0	4	0	0	k:Fungi,p:Glomeromycota,c:Glomeromycetes,o:Paraglomerales,f:Paraglomeraceae,g:Paraglomus
OTU_2171	0	0	0	2	4	0	0	1	0	0	1	0	0	0	0	0	0	0	0	0	0	0	0	0	0	1	0	2	0	0	k:Fungi,p:Glomeromycota,c:Glomeromycetes
OTU_217	130	41	146	20	34	3	1	34	120	28	22	50	4	2	4	11	3	1	2	4	0	18	33	27	3	8	5	4	2	5	k:Fungi,p:Glomeromycota,c:Glomeromycetes
OTU_2172	1	0	0	0	0	0	0	0	0	0	0	0	0	0	0	0	0	1	11	0	9	0	0	0	0	0	0	0	0	0	k:Fungi,p:Glomeromycota,c:Glomeromycetes
OTU_2173	0	0	0	0	7	17	0	0	0	0	0	0	0	0	0	0	0	0	0	0	1	0	0	0	0	0	0	0	2	0	k:Fungi,p:Glomeromycota,c:Glomeromycetes
OTU_2174	0	0	0	0	0	0	8	0	0	0	0	0	0	0	0	0	0	0	0	0	1	0	1	0	0	2	0	0	0	0	k:Fungi,p:Glomeromycota,c:Glomeromycetes
OTU_2175	0	0	0	0	0	0	0	0	0	0	0	0	0	0	0	0	0	0	5	1	2	0	0	0	0	0	0	0	0	0	k:Fungi,p:Glomeromycota,c:Glomeromycetes
OTU_2176	0	0	0	0	0	0	0	0	0	0	0	0	0	0	0	0	0	0	0	0	0	0	0	0	12	0	0	0	0	0	k:Fungi,p:Glomeromycota,c:Glomeromycetes
OTU_2177	2	1	0	22	0	3	39	0	2	7	7	0	103	23	15	91	7	134	15	4	9	55	4	3	27	16	5	9	26	0	k:Fungi,p:Glomeromycota,c:Glomeromycetes
OTU_2178	0	0	0	0	0	0	0	1	0	0	0	1	0	0	0	0	0	2	0	7	0	0	0	0	3	1	0	0	0	0	k:Fungi,p:Glomeromycota,c:Glomeromycetes,o:Glomerales
OTU_2179	0	0	0	0	0	0	4	0	0	0	0	0	0	0	0	2	0	0	0	0	0	0	0	0	0	0	0	0	0	0	k:Fungi,p:Glomeromycota,c:Glomeromycetes
OTU_2180	0	0	0	0	0	5	0	0	0	0	0	0	0	0	0	0	0	0	0	0	0	0	0	0	0	0	0	0	6	0	k:Fungi,p:Glomeromycota,c:Glomeromycetes
OTU_2181	0	0	0	0	0	0	0	0	7	0	0	0	0	0	0	2	3	1	0	0	0	0	0	0	0	0	0	0	0	0	k:Fungi,p:Glomeromycota,c:Glomeromycetes
OTU_2182	2	0	0	0	1	0	0	0	0	0	0	0	0	0	0	0	0	0	2	0	0	1	0	0	16	0	0	0	0	0	k:Fungi,p:Glomeromycota,c:Glomeromycetes
OTU_2183	0	0	0	0	0	0	0	0	0	0	0	0	0	0	0	0	0	0	0	0	0	0	0	0	0	1	9	3	0	0	k:Fungi,p:Glomeromycota,c:Glomeromycetes
OTU_2184	0	0	0	0	0	0	0	0	0	0	0	0	0	0	0	0	0	0	0	0	0	0	0	0	0	13	0	0	0	0	k:Fungi,p:Glomeromycota,c:Glomeromycetes,o:Paraglomerales,f:Paraglomeraceae,g:Paraglomus
OTU_2185	0	0	1	0	0	0	0	0	0	0	0	0	0	0	10	0	0	0	0	0	0	0	0	0	0	0	0	0	0	0	k:Fungi,p:Glomeromycota,c:Glomeromycetes
OTU_2186	0	0	0	0	0	0	0	0	0	0	4	0	6	0	0	1	0	0	0	0	1	0	0	0	0	0	0	0	0	0	k:Fungi,p:Glomeromycota,c:Glomeromycetes
OTU_218	7	15	9	30	6	5	4	10	9	15	2	4	0	5	4	7	170	783	3	2	6	33	7	1	10	12	3	14	1	14	k:Fungi,p:Glomeromycota,c:Glomeromycetes,o:Paraglomerales,f:Paraglomeraceae,g:Paraglomus,s:Alguacil12a_Para_1
OTU_2187	23	36	47	34	53	17	32	20	21	17	19	33	21	17	12	10	19	21	6752	21	696	5	13	23	8	28	20	32	24	28	k:Fungi,p:Glomeromycota,c:Glomeromycetes
OTU_2188	0	0	0	2	4	1	1	0	0	0	0	0	0	0	0	0	0	0	0	0	0	0	0	0	0	1	0	0	1	0	k:Fungi,p:Glomeromycota,c:Glomeromycetes
OTU_2189	0	0	0	0	0	0	0	0	0	0	0	0	0	0	0	0	0	23	0	0	0	0	0	0	0	0	0	0	0	0	k:Fungi,p:Glomeromycota,c:Glomeromycetes
OTU_2190	0	0	0	0	1	0	1	1	0	0	0	0	0	0	3	0	0	0	0	0	0	0	0	2	0	1	0	0	2	0	k:Fungi,p:Glomeromycota,c:Glomeromycetes
OTU_2191	0	15	0	0	0	2	0	0	1	0	0	0	0	0	0	0	0	0	0	0	0	0	0	0	0	0	0	0	1	0	k:Fungi,p:Glomeromycota,c:Glomeromycetes
OTU_219	1	2	0	1	1	0	2	8	0	37	243	270	48	16	4	6	4	10	1	2	2	0	0	0	2	3	5	3	0	1	k:Fungi,p:Glomeromycota,c:Glomeromycetes
OTU_2192	0	0	0	0	0	0	0	0	0	0	0	0	0	0	6	0	0	0	0	0	0	0	0	0	0	0	0	0	0	0	k:Fungi,p:Glomeromycota,c:Glomeromycetes
OTU_2193	0	0	0	0	0	0	0	0	0	0	1	0	0	0	0	0	0	0	44	0	23	0	0	1	0	0	0	0	0	0	k:Fungi,p:Glomeromycota,c:Glomeromycetes
OTU_2194	0	0	0	0	0	0	0	0	0	0	0	0	0	0	0	0	0	0	8	0	0	1	0	1	0	5	0	0	4	0	k:Fungi,p:Glomeromycota,c:Glomeromycetes,o:Glomerales
OTU_2195	0	0	0	0	0	0	0	0	0	0	0	0	8	0	4	4	0	0	0	0	0	0	0	0	1	0	0	0	1	0	k:Fungi,p:Glomeromycota,c:Glomeromycetes
OTU_2196	0	0	0	3	0	0	0	0	2	1	1	0	0	1	0	0	0	0	0	0	1	0	0	1	0	0	0	0	0	0	k:Fungi,p:Glomeromycota,c:Glomeromycetes
OTU_2197	0	0	0	9	0	2	0	0	0	1	0	7	0	1	0	3	0	0	0	0	0	2	0	0	0	0	0	0	0	0	k:Fungi,p:Glomeromycota,c:Glomeromycetes,o:Paraglomerales,f:Paraglomeraceae,g:Paraglomus,s:Alguacil12a_Para_1
OTU_2198	0	0	0	0	3	0	0	0	0	0	0	0	0	0	0	0	0	0	0	0	0	0	0	0	1	0	4	0	0	0	k:Fungi,p:Glomeromycota,c:Glomeromycetes
OTU_2199	0	0	0	1	0	0	0	0	0	0	0	0	0	0	0	0	1	3	1	6	2	0	0	0	0	0	0	0	0	0	k:Fungi,p:Glomeromycota,c:Glomeromycetes
OTU_2200	0	0	0	0	0	0	0	0	0	10	0	0	0	0	0	0	0	0	0	0	0	0	0	0	0	0	0	0	0	0	k:Fungi,p:Glomeromycota,c:Glomeromycetes
OTU_220	0	25	3	29	18	28	9	73	64	1	1	1	4	0	1	132	96	37	11	291	15	2	0	0	0	7	4	41	22	42	k:Fungi,p:Glomeromycota,c:Glomeromycetes
OTU_2201	0	0	0	1	1	0	0	1	0	7	0	8	1	2	0	3	0	0	2	0	3	0	0	0	0	2	0	0	0	0	k:Fungi,p:Glomeromycota,c:Glomeromycetes
OTU_2202	0	0	0	0	0	1	0	0	0	7	0	0	0	0	0	0	0	0	0	0	0	0	0	0	0	0	0	0	0	0	k:Fungi,p:Glomeromycota,c:Glomeromycetes
OTU_2203	1	0	0	0	0	0	8	0	0	0	0	0	0	0	0	0	0	0	0	0	0	0	0	0	0	0	0	3	0	0	k:Fungi,p:Glomeromycota,c:Glomeromycetes
OTU_2204	0	0	0	0	0	0	0	0	0	0	0	0	0	0	0	0	0	0	0	0	0	0	0	0	0	0	1	0	9	0	k:Fungi,p:Glomeromycota,c:Glomeromycetes
OTU_2205	2	0	0	0	0	0	0	0	0	1	1	6	1	0	0	0	0	0	0	0	0	0	0	0	1	0	2	0	0	0	k:Fungi,p:Glomeromycota,c:Glomeromycetes
OTU_2206	0	0	0	0	0	0	0	0	0	0	2	0	0	0	0	2	21	2	0	4	1	0	2	0	11	0	11	6	0	1	k:Fungi,p:Glomeromycota,c:Glomeromycetes
OTU_2207	0	0	9	4	5	0	0	0	11	1	0	3	0	0	0	0	1	0	0	0	2	0	0	1	0	0	0	0	0	0	k:Fungi,p:Glomeromycota,c:Glomeromycetes
OTU_2208	7	11	3	5	0	0	4	1	3	1	3	1	4	0	0	0	5	1	2	6	3	0	7	0	18	8	51	7	0	0	k:Fungi,p:Glomeromycota,c:Glomeromycetes
OTU_2209	0	0	0	0	5	0	0	0	0	6	0	0	0	0	0	0	0	0	0	0	0	0	0	0	0	0	0	0	0	0	k:Fungi,p:Glomeromycota,c:Glomeromycetes
OTU_2210	0	0	0	0	0	0	0	0	0	0	7	0	0	0	0	0	0	0	0	0	0	0	0	0	0	0	0	0	0	0	k:Fungi,p:Glomeromycota,c:Glomeromycetes,o:Glomerales
OTU_2211	0	0	0	0	0	0	0	0	0	8	0	0	0	0	0	0	0	0	0	0	0	0	0	0	0	0	0	0	0	0	k:Fungi,p:Glomeromycota,c:Glomeromycetes,o:Paraglomerales,f:Paraglomeraceae
OTU_221	1	3	10	8	34	13	28	66	126	45	18	11	4	3	1	12	258	66	2	6	17	56	11	14	4	12	3	20	7	7	k:Fungi,p:Glomeromycota,c:Glomeromycetes,o:Glomerales,f:Glomeraceae,g:Glomus
OTU_2212	1	1	0	0	0	1	1	0	2	2	0	0	130	0	0	0	5	0	0	3	0	0	2	2	0	2	1	2	4	13	k:Fungi,p:Glomeromycota,c:Glomeromycetes,o:Glomerales,f:Glomeraceae,g:Glomus,s:viscosum
OTU_2213	0	0	0	0	0	0	0	0	0	0	6	0	0	0	0	0	0	0	0	0	0	0	1	0	0	3	0	0	0	0	k:Fungi,p:Glomeromycota,c:Glomeromycetes
OTU_2214	0	0	0	0	0	0	6	0	6	0	0	0	0	0	0	0	0	0	0	0	0	0	0	0	0	0	0	0	0	1	k:Fungi,p:Glomeromycota,c:Glomeromycetes
OTU_2215	0	0	0	2	1	0	4	1	0	0	0	1	0	0	0	0	0	8	0	4	0	0	0	0	0	0	0	0	0	0	k:Fungi,p:Glomeromycota,c:Glomeromycetes
OTU_2216	0	0	0	0	0	0	10	0	0	0	0	0	0	0	0	0	0	0	0	0	0	0	0	0	0	0	0	0	0	0	k:Fungi,p:Glomeromycota,c:Glomeromycetes
OTU_2217	0	0	0	0	0	0	0	0	0	0	0	0	0	0	0	0	0	0	0	0	0	0	0	0	0	0	0	0	0	7	k:Fungi,p:Glomeromycota,c:Glomeromycetes
OTU_2218	0	0	0	0	0	0	2	1	0	0	0	0	0	0	0	0	0	0	0	0	0	0	0	0	0	0	1	0	13	3	k:Fungi,p:Glomeromycota,c:Glomeromycetes
OTU_2219	0	0	0	0	0	0	4	11	0	0	0	0	0	0	0	1	0	2	0	3	0	0	0	0	0	0	1	1	0	0	k:Fungi,p:Glomeromycota,c:Glomeromycetes
OTU_2220	0	1	3	0	28	113	0	0	1	22	2	0	1	2	0	1	0	19	2	0	0	0	0	1	0	1	0	1	4	24	k:Fungi,p:Glomeromycota,c:Glomeromycetes,o:Paraglomerales
OTU_2221	0	0	0	0	0	0	0	1	4	0	0	0	1	0	0	1	0	0	0	6	0	0	0	0	0	0	0	0	0	0	k:Fungi,p:Glomeromycota,c:Glomeromycetes
OTU_222	13	21	103	438	291	127	3	4	73	1	3	7	1	2	5	69	15	6	0	2	6	0	1	3	3	15	69	10	7	6	k:Fungi,p:Glomeromycota,c:Glomeromycetes
OTU_2222	0	0	0	2	1	0	1	0	2	6	0	2	0	0	0	0	0	0	0	0	0	0	0	2	0	0	0	0	0	0	k:Fungi,p:Glomeromycota,c:Glomeromycetes
OTU_2223	0	0	1	0	1	0	1	2	0	0	0	1	0	1	3	3	0	10	1	0	1	0	0	0	0	0	0	3	0	2	k:Fungi,p:Glomeromycota,c:Glomeromycetes
OTU_2224	0	0	0	0	3	0	0	0	0	0	0	0	0	1	7	0	0	0	0	0	2	0	0	0	0	0	0	0	0	0	k:Fungi,p:Glomeromycota,c:Glomeromycetes
OTU_2225	0	0	0	0	4	0	0	0	0	0	0	1	0	2	1	0	0	0	0	0	0	0	0	0	0	0	1	0	2	0	k:Fungi,p:Glomeromycota,c:Glomeromycetes
OTU_2226	0	0	0	1	0	0	0	0	0	0	0	0	0	0	0	0	0	1	0	8	0	0	0	0	0	0	0	0	0	0	k:Fungi,p:Glomeromycota,c:Glomeromycetes
OTU_2227	0	0	0	0	0	0	0	0	0	0	0	0	0	0	0	0	0	0	0	6	0	0	0	0	0	1	0	0	0	0	k:Fungi,p:Glomeromycota,c:Glomeromycetes,o:Paraglomerales
OTU_2228	0	0	0	3	0	0	0	0	0	3	0	0	0	0	0	0	0	0	0	0	0	0	0	0	0	0	0	0	0	0	k:Fungi,p:Glomeromycota,c:Glomeromycetes
OTU_2229	0	0	0	0	5	0	6	0	0	0	0	0	0	0	0	0	0	0	0	0	0	0	0	0	0	0	0	0	0	0	k:Fungi,p:Glomeromycota,c:Glomeromycetes
OTU_2230	0	0	0	0	0	0	0	0	0	0	0	0	0	0	0	0	0	0	0	0	0	0	0	0	0	0	7	0	0	0	k:Fungi,p:Glomeromycota,c:Glomeromycetes
OTU_2231	0	0	0	0	0	3	0	0	2	0	0	0	0	0	2	0	0	0	0	0	3	0	0	0	0	0	0	0	2	0	k:Fungi,p:Glomeromycota,c:Glomeromycetes
OTU_2232	0	0	0	0	0	0	1	0	6	0	0	0	0	0	0	0	0	0	0	0	0	0	0	0	2	0	0	0	0	0	k:Fungi,p:Glomeromycota,c:Glomeromycetes
OTU_2233	26	19	4	209	95	18	0	0	33	18	6	7	2	4	1	1	0	0	1	3	0	3	1	16	0	23	15	17	1	1	k:Fungi,p:Glomeromycota,c:Glomeromycetes,o:Paraglomerales
OTU_2234	0	0	0	9	0	0	0	0	0	0	0	0	0	0	0	0	0	0	0	0	0	0	0	0	0	0	0	0	0	0	k:Fungi,p:Glomeromycota,c:Glomeromycetes
OTU_2235	0	0	1	3	0	0	0	0	0	0	0	0	0	0	0	0	0	0	0	0	1	0	0	0	0	0	0	0	3	0	k:Fungi,p:Glomeromycota,c:Glomeromycetes
OTU_2236	0	0	0	0	0	0	0	0	5	0	0	0	0	0	0	0	0	0	2	0	1	1	0	0	0	0	0	0	0	1	k:Fungi,p:Glomeromycota,c:Glomeromycetes
OTU_22	3	6	38	14	6	9	5	1	11	12	4	7	2	3	4	3	11	43	10	3	4	2	0	2	7	4	2	14923	0	22	k:Fungi,p:Glomeromycota,c:Glomeromycetes
OTU_223	6	4	22	3	6	5	13	24	2	564	144	56	75	1	3	10	29	6	0	10	4	13	14	6	70	4	23	2	7	4	k:Fungi,p:Glomeromycota,c:Glomeromycetes
OTU_2237	0	0	0	0	2	0	0	4	0	0	0	0	0	0	0	0	0	0	0	0	0	0	0	0	0	0	0	0	0	0	k:Fungi,p:Glomeromycota,c:Glomeromycetes
OTU_2238	0	0	0	0	0	0	0	0	0	0	0	0	7	0	0	0	0	0	0	0	0	0	0	0	0	0	0	0	0	0	k:Fungi,p:Glomeromycota,c:Glomeromycetes
OTU_2239	0	16	0	1	0	0	0	0	0	0	0	0	0	0	0	0	0	0	0	0	0	0	0	0	0	0	1	0	0	0	k:Fungi,p:Glomeromycota,c:Glomeromycetes
OTU_2240	0	3	0	0	0	0	0	0	0	0	1	0	0	0	0	0	1	0	0	0	0	0	0	0	0	8	0	0	0	0	k:Fungi,p:Glomeromycota,c:Glomeromycetes
OTU_2241	0	0	0	0	0	6	0	2	0	0	0	0	0	0	0	0	0	0	0	0	0	0	0	0	0	0	0	0	0	0	k:Fungi,p:Glomeromycota,c:Glomeromycetes
OTU_2242	0	0	0	0	0	0	0	0	0	0	11	0	0	0	0	0	0	0	0	0	0	0	0	0	0	0	0	0	0	0	k:Fungi,p:Glomeromycota,c:Glomeromycetes
OTU_2243	0	1	0	0	0	10	0	2	4	0	3	0	0	0	0	0	0	3	0	0	0	1	0	1	0	0	0	0	0	0	k:Fungi,p:Glomeromycota,c:Glomeromycetes
OTU_2244	0	16	0	0	0	0	0	0	0	0	17	0	0	0	0	0	0	3	0	0	0	2	0	1	0	0	0	0	0	3	k:Fungi,p:Glomeromycota,c:Glomeromycetes
OTU_2245	0	0	12	0	1	0	0	0	0	0	0	0	0	0	0	0	0	0	0	0	0	0	0	0	0	0	0	0	0	0	k:Fungi,p:Glomeromycota,c:Glomeromycetes
OTU_2246	3	0	0	0	0	1	0	0	9	0	0	6	0	0	0	11	0	0	0	0	0	1	0	0	0	0	0	0	0	0	k:Fungi,p:Glomeromycota,c:Glomeromycetes
OTU_224	7	15	5	12	16	9	107	251	99	236	20	75	47	10	6	65	14	19	3	104	6	107	24	17	85	34	45	8	19	2	k:Fungi,p:Glomeromycota,c:Glomeromycetes
OTU_2247	229	153	316	78	106	69	59	172	72	305	472	570	159	772	80	740	5200	1600	604	12909	1477	70	107	132	345	998	215	74	59	98	k:Fungi,p:Glomeromycota,c:Glomeromycetes,o:Paraglomerales
OTU_2248	0	0	0	10	2	1	0	0	0	7	3	1	1	0	3	12	0	1	0	0	0	0	0	0	0	0	0	3	3	1	k:Fungi,p:Glomeromycota,c:Glomeromycetes
OTU_2249	0	2	0	0	0	1	0	0	0	0	0	0	0	0	0	5	0	0	0	0	0	1	0	0	1	0	0	1	0	0	k:Fungi,p:Glomeromycota,c:Glomeromycetes
OTU_2250	0	0	2	0	2	0	0	0	0	0	0	0	0	0	0	0	0	0	4	1	0	0	0	0	0	0	0	0	0	0	k:Fungi,p:Glomeromycota,c:Glomeromycetes
OTU_225	0	0	0	3	1	1	805	1	0	2	0	0	0	0	0	0	0	1	0	2	1	0	4	0	0	2	4	0	6	2	k:Fungi,p:Glomeromycota,c:Glomeromycetes
OTU_2251	1	4	10	52	43	22	67	49	52	26	25	38	21	18	4	33	19	4	6	30	8	29	51	12	84	68	112	37	62	75	k:Fungi,p:Glomeromycota,c:Glomeromycetes
OTU_2252	0	0	0	0	2	0	0	2	1	2	0	0	2	0	0	1	0	0	0	0	0	0	0	0	3	1	2	0	1	2	k:Fungi,p:Glomeromycota,c:Glomeromycetes
OTU_2253	2	1	0	0	54	0	0	0	0	0	1	0	0	0	0	0	0	2	0	0	0	0	0	0	0	0	0	0	2	0	k:Fungi,p:Glomeromycota,c:Glomeromycetes
OTU_2254	0	2	0	2	0	0	0	0	0	1	0	0	0	0	0	0	0	0	0	0	0	0	0	0	11	0	1	0	0	12	k:Fungi,p:Glomeromycota,c:Glomeromycetes
OTU_2255	0	3	0	0	0	0	0	0	0	1	0	2	3	0	1	1	0	1	0	3	0	1	0	0	1	2	2	1	0	0	k:Fungi,p:Glomeromycota,c:Glomeromycetes
OTU_2256	0	0	0	0	0	0	0	0	0	0	6	3	0	0	0	0	0	0	0	0	0	0	0	0	0	0	0	0	0	0	k:Fungi,p:Glomeromycota,c:Glomeromycetes
OTU_2257	0	0	0	0	0	0	0	0	1	0	0	0	0	1	0	0	0	0	0	0	1	0	0	0	0	0	0	0	10	0	k:Fungi,p:Glomeromycota,c:Glomeromycetes
OTU_2258	0	3	0	1	0	1	0	0	0	0	0	0	0	0	0	0	0	0	0	0	0	0	0	0	2	0	11	0	0	0	k:Fungi,p:Glomeromycota,c:Glomeromycetes
OTU_2259	1	0	0	8	8	0	0	0	0	0	0	0	0	0	0	0	0	0	0	0	0	0	0	0	0	0	0	0	0	0	k:Fungi,p:Glomeromycota,c:Glomeromycetes
OTU_2260	0	0	0	0	0	0	0	0	0	0	0	0	0	0	0	0	0	0	0	26	0	0	0	0	0	0	0	0	0	0	k:Fungi,p:Glomeromycota,c:Glomeromycetes
OTU_2261	0	0	0	0	0	0	0	0	0	0	0	0	0	0	0	3	12	13	0	0	0	0	0	0	0	0	0	0	0	0	k:Fungi,p:Glomeromycota,c:Glomeromycetes
OTU_226	1	18	0	44	449	38	25	1	38	22	9	117	43	0	0	0	4	9	1	1	2	26	2	3	8	11	10	152	72	10	k:Fungi,p:Glomeromycota,c:Glomeromycetes
OTU_2262	5	82	38	3	1	0	1	0	3	2	4	2	3	8	0	1	0	13	3	1	2	5	8	29	14	17	6	6	1	1	k:Fungi,p:Glomeromycota,c:Glomeromycetes
OTU_2263	0	0	0	0	0	0	0	0	0	0	0	0	13	0	0	2	0	0	1	0	0	0	0	0	0	0	0	0	0	0	k:Fungi,p:Glomeromycota,c:Glomeromycetes
OTU_2264	0	0	0	0	0	0	0	12	0	6	0	0	0	0	0	0	0	0	0	0	0	0	0	0	0	0	0	0	0	0	k:Fungi,p:Glomeromycota,c:Glomeromycetes
OTU_2265	0	0	0	3	4	0	0	0	0	0	0	0	0	0	0	0	0	0	0	0	0	0	1	0	0	1	0	2	0	0	k:Fungi,p:Glomeromycota,c:Glomeromycetes
OTU_2266	0	0	0	0	0	0	0	0	0	4	0	2	0	0	0	0	0	0	0	0	0	0	0	5	0	0	0	0	0	0	k:Fungi,p:Glomeromycota,c:Glomeromycetes
OTU_2267	0	0	0	1	3	0	0	3	0	1	0	0	0	0	0	0	0	0	0	24	0	2	1	1	7	0	0	0	0	4	k:Fungi,p:Glomeromycota,c:Glomeromycetes
OTU_2268	0	0	0	0	0	0	0	0	5	0	0	0	0	0	0	0	0	0	0	0	0	0	0	0	0	0	0	0	0	0	k:Fungi,p:Glomeromycota,c:Glomeromycetes
OTU_2269	0	0	0	0	0	0	3	0	0	0	0	0	0	0	0	0	0	0	0	2	0	0	0	0	0	0	0	0	0	0	k:Fungi,p:Glomeromycota,c:Glomeromycetes,o:Glomerales
OTU_2270	0	0	0	0	0	0	2	2	0	0	0	0	0	0	0	0	0	1	0	0	0	0	0	0	4	0	0	0	0	2	k:Fungi,p:Glomeromycota,c:Glomeromycetes
OTU_2271	0	0	0	0	1	0	0	0	0	9	0	2	0	0	0	0	0	0	0	0	0	0	0	0	0	0	0	0	0	0	k:Fungi,p:Glomeromycota,c:Glomeromycetes
OTU_2272	0	0	0	0	1	0	0	0	0	0	0	0	0	1	0	0	0	0	0	0	3	1	0	0	0	4	0	0	0	0	k:Fungi,p:Glomeromycota,c:Glomeromycetes
OTU_2273	0	0	0	0	12	0	0	1	0	0	1	0	0	0	0	0	0	0	0	0	0	0	0	0	0	0	0	0	0	0	k:Fungi,p:Glomeromycota,c:Glomeromycetes
OTU_227	3	8	14	2	17	9	1242	7	79	19	7	3	262	5	4	4	14	15	1	6	6	1	3	0	2	11	7	257	185	221	k:Fungi,p:Glomeromycota,c:Glomeromycetes,o:Glomerales,f:Glomeraceae,g:Glomus,s:Glo3b
OTU_2274	0	0	0	0	0	0	0	0	0	0	0	0	0	0	0	0	0	0	7	0	1	0	0	0	0	0	0	0	0	0	k:Fungi,p:Glomeromycota,c:Glomeromycetes
OTU_2275	0	0	0	0	0	0	0	0	0	6	0	0	0	0	0	0	0	0	0	0	0	0	0	0	0	0	0	0	0	0	k:Fungi,p:Glomeromycota,c:Glomeromycetes
OTU_2276	0	0	0	0	0	0	0	0	0	3	0	0	0	0	0	2	0	0	0	0	0	0	0	0	0	0	1	0	0	1	k:Fungi,p:Glomeromycota,c:Glomeromycetes
OTU_2277	0	0	0	0	0	0	0	0	4	0	0	0	0	0	0	0	0	0	0	0	0	0	0	0	0	7	0	0	0	0	k:Fungi,p:Glomeromycota,c:Glomeromycetes
OTU_2278	0	0	0	0	0	0	0	0	0	0	1	0	0	0	0	0	0	0	3	0	2	0	0	0	0	0	0	0	0	0	k:Fungi,p:Glomeromycota,c:Glomeromycetes
OTU_2279	0	0	0	0	0	1	1	0	3	0	0	0	0	0	0	0	0	0	0	0	0	0	0	0	0	0	2	0	0	5	k:Fungi,p:Glomeromycota,c:Glomeromycetes
OTU_2280	0	0	0	0	3	0	0	0	0	0	0	0	0	0	0	0	0	0	1	0	2	0	0	0	0	0	0	2	3	0	k:Fungi,p:Glomeromycota,c:Glomeromycetes
OTU_2281	0	0	0	0	1	0	0	0	1	0	0	0	0	5	2	0	3	0	0	0	1	0	0	0	0	0	0	0	0	0	k:Fungi,p:Glomeromycota,c:Glomeromycetes
OTU_228	198	70	12	25	22	22	31	29	148	1	22	56	11	70	13	7	72	310	1	7	6	60	2	10	479	7	407	24	38	12	k:Fungi,p:Glomeromycota,c:Glomeromycetes
OTU_2282	1	0	0	0	0	0	0	0	0	6	0	0	0	0	0	0	0	0	0	0	0	0	0	0	0	0	0	0	0	0	k:Fungi,p:Glomeromycota,c:Glomeromycetes
OTU_2283	0	0	0	0	0	0	0	1	0	0	0	0	0	0	0	0	0	0	0	4	1	3	0	0	3	1	8	0	1	0	k:Fungi,p:Glomeromycota,c:Glomeromycetes
OTU_2284	0	0	0	0	0	0	0	0	0	0	1	0	1	9	0	0	0	0	0	0	0	0	0	0	0	0	0	0	0	0	k:Fungi,p:Glomeromycota,c:Glomeromycetes
OTU_2285	0	0	0	0	5	0	0	0	0	0	0	0	0	0	0	0	0	0	0	0	0	0	0	0	0	0	0	0	0	0	k:Fungi,p:Glomeromycota,c:Glomeromycetes
OTU_2286	0	0	0	1	6	5	0	2	2	2	34	77	48	25	4	0	0	3	0	7	0	1	0	0	0	1	3	0	0	0	k:Fungi,p:Glomeromycota,c:Glomeromycetes
OTU_2287	0	0	0	0	0	0	0	0	0	0	2	0	0	0	0	0	0	0	0	0	0	0	0	0	3	0	0	0	0	0	k:Fungi,p:Glomeromycota,c:Glomeromycetes
OTU_2288	0	0	0	0	0	1	0	0	0	0	0	2	1	5	0	0	0	0	2	0	0	0	0	7	0	0	0	0	0	0	k:Fungi,p:Glomeromycota,c:Glomeromycetes
OTU_2289	0	0	0	0	0	0	0	0	6	0	0	0	0	0	0	3	0	0	0	0	0	0	0	0	0	0	0	0	0	0	k:Fungi,p:Glomeromycota,c:Glomeromycetes
OTU_229	0	0	3	1	3	2	2	2	0	5	1	2	711	3	2	5	12	10	1	4	14	0	0	2	26	3	123	3	3	2	k:Fungi,p:Glomeromycota,c:Glomeromycetes
OTU_2290	1	0	0	0	0	0	0	0	0	2	0	0	1	0	0	0	0	0	5	0	0	0	0	0	0	0	0	1	0	4	k:Fungi,p:Glomeromycota,c:Glomeromycetes
OTU_2291	0	0	0	0	2	0	0	0	0	0	0	1	0	0	0	0	0	0	2	0	0	0	0	0	0	0	0	0	0	0	k:Fungi,p:Glomeromycota,c:Glomeromycetes
OTU_2292	0	0	0	0	2	0	4	0	1	2	0	0	0	0	0	0	0	0	0	0	0	0	0	0	0	0	0	0	0	0	k:Fungi,p:Glomeromycota,c:Glomeromycetes
OTU_2293	0	0	0	11	0	8	8	0	0	0	0	3	0	0	0	0	0	0	0	1	0	0	3	0	0	0	3	2	0	3	k:Fungi,p:Glomeromycota,c:Glomeromycetes
OTU_2294	0	0	0	0	1	1	0	0	0	0	0	0	0	0	0	0	0	0	0	0	0	0	0	0	0	0	1	3	0	0	k:Fungi,p:Glomeromycota,c:Glomeromycetes
OTU_2295	0	0	0	2	1	0	0	0	0	0	0	0	0	0	0	0	0	0	0	0	2	0	0	0	0	0	0	6	2	2	k:Fungi,p:Glomeromycota,c:Glomeromycetes
OTU_2296	0	0	0	0	0	0	0	0	0	0	16	0	0	0	0	0	0	0	0	0	0	0	0	0	0	0	0	0	0	0	k:Fungi,p:Glomeromycota,c:Glomeromycetes,o:Paraglomerales
OTU_2297	0	0	0	0	2	6	0	1	0	0	0	0	0	0	0	0	0	0	0	0	0	0	0	0	0	0	0	0	0	0	k:Fungi,p:Glomeromycota,c:Glomeromycetes
OTU_2298	0	6	0	0	0	0	0	0	0	0	0	0	0	0	0	0	0	0	0	0	0	0	0	0	0	0	0	0	0	0	k:Fungi,p:Glomeromycota,c:Glomeromycetes
OTU_2299	0	1	1	0	0	0	0	0	0	0	0	0	0	0	0	0	0	0	0	1	0	0	0	8	0	0	0	0	0	1	k:Fungi,p:Glomeromycota,c:Glomeromycetes
OTU_2300	0	35	0	0	0	0	0	0	0	0	0	0	0	0	0	0	0	0	0	0	0	0	0	0	0	1	0	1	0	0	k:Fungi,p:Glomeromycota,c:Glomeromycetes
OTU_2301	0	0	0	0	0	0	0	0	0	0	0	8	0	0	0	0	0	0	0	0	0	0	0	0	0	0	1	0	0	0	k:Fungi,p:Glomeromycota,c:Glomeromycetes
OTU_2302	0	0	0	0	0	0	0	4	0	1	32	3	0	1	0	0	3	0	0	0	0	0	0	0	0	1	0	1	0	1	k:Fungi,p:Glomeromycota,c:Glomeromycetes,o:Paraglomerales,f:Paraglomeraceae,g:Paraglomus
OTU_2303	0	0	0	0	0	0	0	0	0	2	5	22	0	0	0	0	0	1	0	3	0	0	0	0	0	0	0	0	0	0	k:Fungi,p:Glomeromycota,c:Glomeromycetes
OTU_2304	0	0	0	1	0	3	1	0	5	1	0	3	15	0	0	0	76	3	0	1	1	0	0	0	0	0	0	1	1	0	k:Fungi,p:Glomeromycota,c:Glomeromycetes,o:Glomerales,f:Glomeraceae,g:Glomus
OTU_2305	0	0	0	0	0	0	0	0	0	11	0	0	0	0	0	0	0	0	0	0	0	0	0	0	0	0	0	0	0	0	k:Fungi,p:Glomeromycota,c:Glomeromycetes,o:Glomerales
OTU_2306	0	2	0	23	73	1	13	8	15	78	886	66	4	5	2	6	0	3	7	1	5	5	6	28	25	2	4	2	8	9	k:Fungi,p:Glomeromycota,c:Glomeromycetes
OTU_2307	0	0	0	0	0	3	0	0	0	0	3	5	0	0	0	0	0	0	0	0	0	0	0	0	0	0	2	0	0	0	k:Fungi,p:Glomeromycota,c:Glomeromycetes
OTU_2308	0	0	0	0	0	0	0	0	0	6	0	0	0	0	0	0	0	0	0	0	0	0	0	0	0	0	0	0	0	0	k:Fungi,p:Glomeromycota,c:Glomeromycetes
OTU_230	8	6	4	81	119	87	102	76	20	6	9	37	24	16	7	42	1	44	89	49	14	5	1	2	981	852	346	16	128	72	k:Fungi,p:Glomeromycota,c:Glomeromycetes
OTU_2309	0	0	0	0	0	0	0	0	1	0	0	1	0	0	0	0	0	0	0	0	0	0	0	0	0	0	0	0	0	15	k:Fungi,p:Glomeromycota,c:Glomeromycetes
OTU_2310	0	0	0	0	0	0	0	0	0	0	2	0	0	0	0	0	0	20	0	0	0	2	0	1	0	0	0	0	0	0	k:Fungi,p:Glomeromycota,c:Glomeromycetes
OTU_231	0	2	0	8	4	0	1	2	0	18	5	1	0	0	0	1	3	0	0	9	8	2	11	0	110	23	524	1	1	0	k:Fungi,p:Glomeromycota,c:Glomeromycetes
OTU_2311	0	10	0	0	0	0	0	0	0	0	0	0	0	0	0	0	0	0	0	0	0	0	0	0	0	0	0	0	0	0	k:Fungi,p:Glomeromycota,c:Glomeromycetes
OTU_2312	0	0	0	0	0	0	0	0	0	0	5	3	0	0	0	7	0	0	2	1	1	0	0	0	0	0	1	0	0	0	k:Fungi,p:Glomeromycota,c:Glomeromycetes
OTU_2313	0	0	0	1	0	2	0	0	0	13	0	0	0	0	0	0	2	0	0	0	0	0	0	0	3	0	0	0	0	0	k:Fungi,p:Glomeromycota,c:Glomeromycetes
OTU_2314	0	0	0	0	0	0	0	0	0	0	0	0	0	0	0	0	0	0	9	0	6	0	0	0	0	0	0	0	0	0	k:Fungi,p:Glomeromycota,c:Glomeromycetes
OTU_2315	0	0	0	0	7	0	0	0	0	0	0	0	0	0	0	0	0	0	0	0	0	0	0	0	0	0	0	0	0	0	k:Fungi,p:Glomeromycota,c:Glomeromycetes
OTU_2316	7	0	0	0	0	0	0	0	0	0	0	0	0	0	0	7	0	0	0	0	0	0	0	0	0	0	2	0	0	0	k:Fungi,p:Glomeromycota,c:Glomeromycetes
OTU_2317	0	0	0	0	0	0	1	0	0	1	0	3	0	2	3	0	0	0	0	0	0	0	0	0	0	0	0	0	0	0	k:Fungi,p:Glomeromycota,c:Glomeromycetes
OTU_2318	0	9	0	0	0	0	0	0	0	0	0	0	0	0	0	0	0	0	0	0	0	0	0	0	0	0	0	0	0	0	k:Fungi,p:Glomeromycota,c:Glomeromycetes
OTU_2319	0	0	0	0	11	0	0	0	0	0	0	0	0	0	0	0	0	0	0	0	0	0	0	0	0	0	0	0	0	0	k:Fungi,p:Glomeromycota,c:Glomeromycetes
OTU_2320	0	0	0	1	0	0	2	2	0	0	0	0	0	0	0	2	3	1	0	14	0	0	0	0	0	0	0	0	0	0	k:Fungi,p:Glomeromycota,c:Glomeromycetes
OTU_2321	0	38	0	0	2	0	0	0	0	0	0	0	0	0	0	0	0	0	1	0	0	0	0	0	0	0	0	0	1	1	k:Fungi,p:Glomeromycota,c:Glomeromycetes
OTU_2322	0	0	0	0	0	0	0	0	0	0	0	0	0	0	0	0	0	0	0	5	0	0	0	0	0	0	0	0	0	0	k:Fungi,p:Glomeromycota,c:Glomeromycetes
OTU_2323	6	5	0	11	0	1	0	0	1	0	0	0	0	2	0	0	5	9	0	0	4	0	0	0	0	0	0	1	0	0	k:Fungi,p:Glomeromycota,c:Glomeromycetes
OTU_2324	0	0	0	3	1	0	0	0	0	0	0	1	0	0	0	0	0	0	0	0	0	0	0	0	0	0	1	0	0	0	k:Fungi,p:Glomeromycota,c:Glomeromycetes
OTU_2325	0	0	0	2	0	0	0	0	6	0	0	0	0	0	0	0	0	2	0	0	0	0	0	0	0	0	0	0	0	0	k:Fungi,p:Glomeromycota,c:Glomeromycetes
OTU_2326	3	0	0	0	0	0	0	5	0	0	0	0	0	0	0	0	0	0	0	2	0	0	0	0	0	0	7	0	0	4	k:Fungi,p:Glomeromycota,c:Glomeromycetes
OTU_2327	0	0	0	0	6	0	0	0	0	0	0	0	0	0	0	0	0	0	0	0	0	0	0	0	3	0	0	0	0	0	k:Fungi,p:Glomeromycota,c:Glomeromycetes
OTU_2328	0	0	0	0	0	0	0	0	0	0	0	0	0	0	0	0	0	0	0	0	0	0	0	0	6	0	0	0	0	0	k:Fungi,p:Glomeromycota,c:Glomeromycetes
OTU_232	8	413	15	1610	311	388	373	24	206	28	7	10	238	8	21	35	21	19	73	27	49	91	7	10	129	32	100	70	67	476	k:Fungi,p:Glomeromycota,c:Glomeromycetes,o:Paraglomerales,f:Paraglomeraceae,g:Paraglomus
OTU_2329	0	0	0	0	0	0	0	0	0	0	0	0	0	0	0	0	0	0	0	0	0	0	0	0	3	0	3	0	0	0	k:Fungi,p:Glomeromycota,c:Glomeromycetes
OTU_2330	0	0	0	0	6	1	0	0	9	0	0	0	0	2	0	0	0	5	2	1	0	0	0	3	0	2	0	0	0	0	k:Fungi,p:Glomeromycota,c:Glomeromycetes
OTU_2331	0	0	0	0	0	0	1	0	3	1	0	0	3	0	1	0	0	0	0	1	0	0	0	0	0	0	0	0	0	0	k:Fungi,p:Glomeromycota,c:Glomeromycetes
OTU_2332	0	0	0	0	0	0	0	0	0	0	1	0	0	0	0	0	0	0	0	0	0	0	1	10	0	0	0	0	0	0	k:Fungi,p:Glomeromycota,c:Glomeromycetes
OTU_2333	0	0	0	0	1	0	3	4	0	0	0	0	0	0	0	0	0	0	0	0	0	0	0	0	0	0	1	0	0	0	k:Fungi,p:Glomeromycota,c:Glomeromycetes
OTU_2334	0	0	0	0	1	0	0	0	0	0	2	2	0	0	0	0	0	0	0	0	0	0	0	5	0	0	0	0	0	0	k:Fungi,p:Glomeromycota,c:Glomeromycetes
OTU_2335	0	0	0	0	0	0	0	0	0	0	0	0	0	0	2	0	0	0	0	0	0	0	2	6	0	0	0	0	0	0	k:Fungi,p:Glomeromycota,c:Glomeromycetes
OTU_233	51	16	68	5	11	8	13	6	23	18	466	127	21	23	12	173	9	56	8	30	6	12	1	12	15	11	3	19	9	0	k:Fungi,p:Glomeromycota,c:Glomeromycetes
OTU_2336	0	0	0	0	0	0	0	0	0	0	0	0	0	0	0	1	0	0	0	0	0	0	0	0	2	0	0	1	0	4	k:Fungi,p:Glomeromycota,c:Glomeromycetes
OTU_2337	3	2	1	0	1	0	1	0	3	54	14	3	4	0	5	1	1	1	0	4	0	0	0	2	0	2	0	42	2	2	k:Fungi,p:Glomeromycota,c:Glomeromycetes,o:Paraglomerales,f:Paraglomeraceae,g:Paraglomus
OTU_2338	0	0	0	0	0	0	0	0	0	0	0	0	0	0	0	4	5	0	0	0	0	0	0	0	0	0	0	0	0	0	k:Fungi,p:Glomeromycota,c:Glomeromycetes
OTU_2339	0	0	0	0	0	1	4	0	0	0	0	0	0	0	0	0	0	0	0	22	0	0	0	0	1	0	0	0	0	1	k:Fungi,p:Glomeromycota,c:Glomeromycetes
OTU_2340	0	0	0	0	0	0	0	0	0	0	0	0	0	0	0	0	0	0	0	0	0	0	0	0	0	0	0	8	0	0	k:Fungi,p:Glomeromycota,c:Glomeromycetes,o:Paraglomerales,f:Paraglomeraceae,g:Paraglomus,s:Alguacil12a_Para_1
OTU_234	0	1	0	2	1	5	0	0	2	0	0	7	13	430	3	2	203	867	13	11	255	165	10	20	22	3	36	1	3	6	k:Fungi,p:Glomeromycota,c:Glomeromycetes
OTU_2341	0	0	0	0	0	0	0	0	0	0	0	0	0	0	0	3	0	0	0	0	0	0	0	0	0	0	1	0	0	2	k:Fungi,p:Glomeromycota,c:Glomeromycetes
OTU_2342	0	0	0	0	0	0	0	0	0	0	0	0	0	0	0	5	0	0	0	0	0	0	0	0	0	0	0	0	0	0	k:Fungi,p:Glomeromycota,c:Glomeromycetes
OTU_2343	0	0	0	0	0	0	0	0	0	0	0	0	0	0	0	0	0	1	0	0	0	0	0	0	0	0	0	0	4	2	k:Fungi,p:Glomeromycota,c:Glomeromycetes
OTU_2344	0	1	0	6	16	32	1	0	4	3	6	29	0	1	1	0	3	4	0	0	0	1	7	3	9	13	0	7	29	13	k:Fungi,p:Glomeromycota,c:Glomeromycetes
OTU_2345	0	0	0	0	0	0	0	0	0	0	0	0	0	0	0	0	0	0	0	0	0	0	0	0	0	0	5	0	0	0	k:Fungi,p:Glomeromycota,c:Glomeromycetes
OTU_2346	0	25	0	0	0	0	0	1	0	0	0	0	1	0	0	1	2	1	0	36	1	0	0	0	0	0	0	2	0	7	k:Fungi,p:Glomeromycota,c:Glomeromycetes
OTU_2347	0	0	0	0	1	0	0	4	0	4	0	0	0	0	0	1	0	1	0	1	0	0	0	0	0	0	3	0	0	0	k:Fungi,p:Glomeromycota,c:Glomeromycetes
OTU_2348	0	0	0	2	2	3	1	0	2	0	0	2	0	0	0	0	0	0	1	6	2	17	0	0	0	0	1	3	1	0	k:Fungi,p:Glomeromycota,c:Glomeromycetes
OTU_2349	0	0	0	0	1	0	0	1	0	0	0	0	1	0	0	0	0	1	0	0	0	0	0	0	2	1	0	3	0	0	k:Fungi,p:Glomeromycota,c:Glomeromycetes
OTU_2350	8	14	18	267	47	24	4	3	319	49	4	3	3	1	2	2	0	0	0	2	2	2	9	0	2	2	3	4	2	0	k:Fungi,p:Glomeromycota,c:Glomeromycetes
OTU_2351	0	1	0	0	0	0	0	0	0	0	0	0	0	0	0	0	0	2	0	4	0	0	0	0	0	0	7	0	0	0	k:Fungi,p:Glomeromycota,c:Glomeromycetes
OTU_235	17	4	415	7	69	6	0	0	3	0	12	93	4	3	1	6	0	9	22	25	18	1	3	4	1	7	1	7	1	11	k:Fungi,p:Glomeromycota,c:Glomeromycetes
OTU_2352	0	0	0	0	0	0	0	5	0	0	0	0	0	0	0	0	0	0	0	0	0	0	0	0	0	0	0	0	0	0	k:Fungi,p:Glomeromycota,c:Glomeromycetes
OTU_2353	0	0	0	0	0	0	0	0	0	0	0	0	0	0	0	0	0	0	0	2	2	0	0	0	0	0	0	1	0	0	k:Fungi,p:Glomeromycota,c:Glomeromycetes
OTU_2354	0	0	0	0	0	0	0	0	0	0	0	0	0	0	0	0	0	0	0	0	0	0	5	0	0	0	0	0	0	0	k:Fungi,p:Glomeromycota,c:Glomeromycetes
OTU_2355	0	0	0	0	8	0	0	10	0	0	0	0	0	1	0	0	0	0	0	0	0	0	0	0	0	2	0	1	0	0	k:Fungi,p:Glomeromycota,c:Glomeromycetes,o:Glomerales
OTU_2356	0	0	0	0	0	0	0	0	0	0	0	0	0	0	0	0	0	0	0	19	0	0	0	0	0	0	0	0	0	0	k:Fungi,p:Glomeromycota,c:Glomeromycetes
OTU_2357	0	0	0	0	0	0	0	2	0	0	0	4	1	0	0	0	0	0	0	0	0	0	0	3	0	0	0	0	0	0	k:Fungi,p:Glomeromycota,c:Glomeromycetes,o:Paraglomerales
OTU_2358	0	0	0	0	0	0	0	0	0	0	1	0	0	0	0	0	0	0	0	1	0	0	0	0	0	4	0	0	0	0	k:Fungi,p:Glomeromycota,c:Glomeromycetes
OTU_2359	0	0	0	0	0	0	1	0	0	0	0	0	0	0	0	0	0	0	10	56	1	0	0	0	1	0	0	0	0	0	k:Fungi,p:Glomeromycota,c:Glomeromycetes
OTU_2360	0	0	0	1	2	0	4	0	4	0	0	0	0	0	0	0	0	0	0	0	0	4	0	2	0	0	0	0	0	0	k:Fungi,p:Glomeromycota,c:Glomeromycetes
OTU_2361	120	76	90	23	22	4	39	110	322	906	354	41	8	33	22	67	23	15	23	227	52	28	38	18	36	7	12	6	12	8	k:Fungi,p:Glomeromycota,c:Glomeromycetes
OTU_236	1	2	1	13	15	5	10	3	3	0	0	12	28	4	3	2	2	3	5	12	13	4	14	2614	52	2	7	14	4	1	k:Fungi,p:Glomeromycota,c:Glomeromycetes
OTU_2362	0	0	0	0	0	0	0	0	0	0	11	0	0	0	0	0	0	0	0	0	0	0	0	0	0	0	0	0	0	0	k:Fungi,p:Glomeromycota,c:Glomeromycetes
OTU_23	62	213	261	29	110	916	438	379	1460	11	47	23	2	5	22	2169	85	189	23	1936	149	1	11	14	684	2181	598	203	1105	29	k:Fungi,p:Glomeromycota,c:Glomeromycetes
OTU_2363	0	0	0	0	8	0	0	0	0	0	0	0	0	0	0	0	0	0	0	0	0	0	0	0	0	0	0	0	0	0	k:Fungi,p:Glomeromycota,c:Glomeromycetes
OTU_2364	3	0	0	0	0	0	0	0	0	6	0	0	0	1	0	0	0	0	0	0	0	0	0	2	0	0	0	0	0	0	k:Fungi,p:Glomeromycota,c:Glomeromycetes
OTU_2365	0	0	0	0	0	0	0	0	0	7	0	0	0	0	0	0	0	0	0	0	0	1	0	0	0	0	0	0	0	0	k:Fungi,p:Glomeromycota,c:Glomeromycetes
OTU_2366	0	0	0	0	14	0	0	0	0	0	0	0	0	0	0	0	0	0	0	0	0	0	0	0	0	0	0	0	0	0	k:Fungi,p:Glomeromycota,c:Glomeromycetes
OTU_2367	0	1	7	0	5	0	0	0	0	0	0	0	0	3	0	0	0	0	0	0	0	0	0	0	0	0	0	0	0	0	k:Fungi,p:Glomeromycota,c:Glomeromycetes
OTU_2368	0	0	0	5	0	0	0	0	0	0	0	0	0	0	0	0	0	0	0	0	0	0	0	0	0	0	0	0	0	0	k:Fungi,p:Glomeromycota,c:Glomeromycetes
OTU_2369	0	0	1	0	0	0	0	0	0	0	0	0	0	0	0	0	0	0	0	0	0	0	0	0	11	0	0	0	0	0	k:Fungi,p:Glomeromycota,c:Glomeromycetes
OTU_2370	0	0	0	0	0	0	0	0	0	0	0	0	0	0	0	0	0	0	0	0	0	0	0	0	5	0	0	0	0	0	k:Fungi,p:Glomeromycota,c:Glomeromycetes
OTU_2371	0	0	0	0	0	0	0	0	11	0	0	0	0	0	0	0	0	0	0	0	0	0	0	0	0	0	0	0	0	0	k:Fungi,p:Glomeromycota,c:Glomeromycetes,o:Glomerales
OTU_2372	0	5	0	0	0	0	2	3	6	0	0	0	0	0	1	0	0	0	0	1	0	0	0	0	0	0	0	0	0	0	k:Fungi,p:Glomeromycota,c:Glomeromycetes
OTU_2373	0	0	0	0	0	0	0	0	0	0	0	0	0	0	0	0	0	0	0	0	0	0	0	5	0	0	0	0	0	0	k:Fungi,p:Glomeromycota,c:Glomeromycetes
OTU_237	304	8	148	8	22	7	55	12	16	18	43	24	126	79	101	114	105	21	18	28	72	11	17	22	18	1	33	34	47	6	k:Fungi,p:Glomeromycota,c:Glomeromycetes
OTU_2374	0	0	0	0	1	0	0	0	0	0	0	0	0	0	0	2	1	0	0	3	0	0	0	0	0	0	0	0	0	2	k:Fungi,p:Glomeromycota,c:Glomeromycetes
OTU_2375	0	1	1	0	18	2	0	0	0	0	0	41	1	2	1	6	0	8	18	7	5	4	0	4	1	1	4	8	10	4	k:Fungi,p:Glomeromycota,c:Glomeromycetes
OTU_2376	0	0	0	0	0	0	0	0	0	0	0	2	6	0	0	0	0	0	0	0	0	0	0	0	0	0	0	0	0	0	k:Fungi,p:Glomeromycota,c:Glomeromycetes
OTU_2377	0	0	0	0	0	0	0	0	0	3	0	0	0	0	0	0	0	0	0	0	0	0	2	0	0	0	3	5	0	0	k:Fungi,p:Glomeromycota,c:Glomeromycetes
OTU_2378	0	0	0	0	1	3	4	0	0	0	0	0	0	0	0	0	0	0	0	0	0	0	1	0	0	0	0	0	0	0	k:Fungi,p:Glomeromycota,c:Glomeromycetes
OTU_2379	4	0	0	0	0	0	0	0	0	0	4	0	0	0	1	0	0	0	0	0	0	0	0	0	0	0	0	0	0	0	k:Fungi,p:Glomeromycota,c:Glomeromycetes
OTU_2380	0	0	0	0	10	0	0	0	0	0	0	0	0	0	0	0	0	0	5	0	1	0	0	4	0	0	0	0	0	1	k:Fungi,p:Glomeromycota,c:Glomeromycetes
OTU_2381	0	0	0	0	0	0	1	0	0	0	0	0	0	0	0	0	2	0	0	0	0	0	0	0	0	0	16	0	0	0	k:Fungi,p:Glomeromycota,c:Glomeromycetes
OTU_2382	0	0	0	0	0	0	0	0	0	0	0	0	14	0	0	0	0	0	0	0	0	0	0	0	2	0	0	0	0	0	k:Fungi,p:Glomeromycota,c:Glomeromycetes,o:Glomerales
OTU_2383	1	11	6	7	13	5	4	3	4	5	1	3	1	2	0	48	1402	2	2	0	3	5	1	3	4	4	3	7	8	15	k:Fungi,p:Glomeromycota,c:Glomeromycetes,o:Glomerales,f:Glomeraceae,g:Glomus
OTU_238	365	10	5	3	13	8	30	7	5	1	1	10	0	3	1	42	3	54	3	51	2	11	0	3	100	12	31	8	4	6	k:Fungi,p:Glomeromycota,c:Glomeromycetes
OTU_2384	0	0	0	1	1	0	14	0	1	1	0	1	0	0	0	0	0	0	0	3	0	0	0	0	0	0	0	0	5	1	k:Fungi,p:Glomeromycota,c:Glomeromycetes
OTU_2385	0	0	9	0	0	0	0	13	0	0	0	0	0	0	0	0	0	0	0	0	0	0	0	0	0	0	2	0	0	0	k:Fungi,p:Glomeromycota,c:Glomeromycetes
OTU_2386	33	3	14	0	0	0	0	0	0	0	0	0	0	0	0	0	0	0	0	0	2	0	0	0	0	0	0	0	0	0	k:Fungi,p:Glomeromycota,c:Glomeromycetes
OTU_2387	0	0	4	0	0	0	0	0	0	0	7	0	0	0	2	0	0	0	0	0	0	0	0	0	0	0	0	0	0	0	k:Fungi,p:Glomeromycota,c:Glomeromycetes
OTU_2388	0	0	0	0	10	0	0	0	0	0	0	0	0	0	0	0	0	0	0	0	0	0	0	0	0	0	0	0	0	0	k:Fungi,p:Glomeromycota,c:Glomeromycetes
OTU_2389	0	0	0	0	0	0	0	0	0	0	0	0	0	5	0	0	0	0	0	0	0	0	0	0	0	0	0	0	0	0	k:Fungi,p:Glomeromycota,c:Glomeromycetes
OTU_2390	0	0	0	0	4	0	0	0	0	0	0	0	0	0	0	0	0	0	0	0	1	0	0	0	3	0	0	1	0	0	k:Fungi,p:Glomeromycota,c:Glomeromycetes
OTU_239	0	1	2	22	590	1	15	2	14	17	1	0	2	1	5	0	0	17	0	6	6	0	0	4	3	8	0	60	19	2	k:Fungi,p:Glomeromycota,c:Glomeromycetes
OTU_2391	0	0	0	9	0	0	0	0	0	0	0	0	0	0	0	0	0	0	0	0	0	0	0	0	0	0	0	0	0	0	k:Fungi,p:Glomeromycota,c:Glomeromycetes
OTU_2392	0	2	0	0	0	0	0	0	0	0	0	0	3	0	0	0	0	5	0	0	0	0	0	0	0	0	0	0	0	0	k:Fungi,p:Glomeromycota,c:Glomeromycetes,o:Glomerales,f:Glomeraceae,g:Glomus
OTU_2393	0	0	0	4	0	0	0	0	0	0	0	0	0	0	0	0	0	0	0	2	0	0	0	0	0	0	0	0	0	0	k:Fungi,p:Glomeromycota,c:Glomeromycetes
OTU_2394	0	0	0	7	1	0	0	0	0	0	0	0	0	0	0	0	0	0	0	0	0	0	0	0	0	0	0	0	0	0	k:Fungi,p:Glomeromycota,c:Glomeromycetes
OTU_2395	0	11	0	0	0	1	5	0	0	0	0	0	0	0	0	3	0	0	2	0	0	0	0	0	0	0	1	0	0	0	k:Fungi,p:Glomeromycota,c:Glomeromycetes
OTU_2396	0	0	0	0	0	0	0	0	0	0	0	0	0	0	0	0	0	0	7	0	4	0	0	0	0	0	0	3	0	4	k:Fungi,p:Glomeromycota,c:Glomeromycetes
OTU_2397	0	0	0	0	0	0	0	0	0	0	0	0	14	0	0	0	0	0	0	0	0	0	0	0	0	0	0	0	0	0	k:Fungi,p:Glomeromycota,c:Glomeromycetes
OTU_2398	0	0	0	0	0	0	0	0	0	2	0	3	2	0	0	0	0	0	0	0	0	0	0	0	2	0	0	0	0	0	k:Fungi,p:Glomeromycota,c:Glomeromycetes
OTU_2399	0	0	0	0	0	0	0	0	0	0	0	0	0	0	0	0	0	0	15	0	7	0	0	0	0	0	0	0	0	0	k:Fungi,p:Glomeromycota,c:Glomeromycetes
OTU_2400	9	0	0	0	0	0	0	0	0	3	5	4	0	0	0	1	0	1	0	0	0	2	0	0	3	3	0	0	2	0	k:Fungi,p:Glomeromycota,c:Glomeromycetes
OTU_2401	0	0	0	0	0	0	0	0	0	0	0	0	0	0	0	0	0	0	0	0	0	0	0	0	5	0	0	0	0	0	k:Fungi,p:Glomeromycota,c:Glomeromycetes
OTU_240	1	2	0	1	2	1	1	2	7	644	13	5	1	0	0	4	1	0	0	0	1	1	1	0	7	1	2	2	1	18	k:Fungi,p:Glomeromycota,c:Glomeromycetes,o:Glomerales,f:Glomeraceae,g:Glomus
OTU_2402	0	0	0	0	1	0	1	0	0	2	62	5	63	12	1	0	35	16	0	0	5	1	0	2	1	0	0	0	2	0	k:Fungi,p:Glomeromycota,c:Glomeromycetes
OTU_2403	0	0	0	0	0	0	0	0	0	0	0	6	0	0	0	4	0	0	0	0	0	1	0	0	0	0	0	0	0	0	k:Fungi,p:Glomeromycota,c:Glomeromycetes
OTU_2404	0	0	0	0	0	0	0	0	0	0	0	0	0	0	0	9	0	0	0	0	0	0	0	0	0	0	0	0	0	1	k:Fungi,p:Glomeromycota,c:Glomeromycetes
OTU_2405	0	1	1	0	3	3	5	1	2	1	0	2	0	220	11	3	3	2	2	1	0	1	9	11	1	6	0	0	0	8	k:Fungi,p:Glomeromycota,c:Glomeromycetes,o:Paraglomerales,f:Paraglomeraceae,g:Paraglomus
OTU_2406	0	0	0	1	4	0	0	0	0	0	0	0	0	7	5	1	0	0	0	0	0	0	0	0	0	0	0	0	0	0	k:Fungi,p:Glomeromycota,c:Glomeromycetes
OTU_2407	0	0	0	0	0	0	0	0	0	2	0	0	0	0	0	0	0	0	0	0	0	0	0	0	6	0	0	0	0	0	k:Fungi,p:Glomeromycota,c:Glomeromycetes,o:Glomerales
OTU_2408	0	0	0	0	0	0	0	0	0	3	0	0	0	0	0	0	0	0	0	9	0	0	0	0	4	0	0	0	0	0	k:Fungi,p:Glomeromycota,c:Glomeromycetes
OTU_2409	0	0	0	0	0	0	0	0	0	0	0	0	0	0	0	0	0	0	5	0	0	0	0	0	0	0	0	0	0	0	k:Fungi,p:Glomeromycota,c:Glomeromycetes
OTU_2410	0	0	0	0	0	0	0	0	0	0	0	0	0	0	0	0	0	0	0	0	0	0	0	0	3	0	0	7	2	1	k:Fungi,p:Glomeromycota,c:Glomeromycetes,o:Diversisporales,f:Diversisporaceae,g:Diversispora
OTU_2411	0	0	0	0	0	0	0	0	0	0	0	0	0	0	0	0	0	0	0	0	0	0	0	0	0	0	0	2	3	3	k:Fungi,p:Glomeromycota,c:Glomeromycetes
OTU_241	1	6	0	9	23	70	3	2	1	2	0	293	29	33	3	5	2	51	3	5	20	18	7	28	17	161	31	14	7	12	k:Fungi,p:Glomeromycota,c:Glomeromycetes
OTU_2412	0	0	0	0	0	0	0	0	0	0	0	0	0	0	0	0	0	0	0	0	0	0	0	0	0	0	0	0	9	0	k:Fungi,p:Glomeromycota,c:Glomeromycetes
OTU_2413	0	0	0	0	0	0	0	0	0	0	3	0	0	0	0	0	0	0	0	0	0	0	0	0	0	0	2	0	0	0	k:Fungi,p:Glomeromycota,c:Glomeromycetes
OTU_2414	0	0	0	0	0	0	0	0	0	1	0	0	7	0	0	5	0	0	0	0	1	0	0	0	0	0	0	0	0	0	k:Fungi,p:Glomeromycota,c:Glomeromycetes
OTU_2415	0	0	0	0	0	0	0	0	0	1	3	0	0	0	0	3	0	0	0	0	0	0	0	0	0	0	0	0	0	0	k:Fungi,p:Glomeromycota,c:Glomeromycetes
OTU_2416	0	0	0	0	0	0	0	0	0	0	8	0	0	0	0	0	0	0	0	0	0	0	0	0	0	0	0	0	0	0	k:Fungi,p:Glomeromycota,c:Glomeromycetes
OTU_2417	0	0	0	0	0	0	0	0	0	0	0	0	0	0	0	0	0	0	0	0	0	0	0	0	0	0	12	0	0	0	k:Fungi,p:Glomeromycota,c:Glomeromycetes
OTU_2418	0	0	0	0	0	0	0	0	0	1	0	3	0	1	0	0	0	1	0	8	0	0	2	0	0	0	0	0	0	0	k:Fungi,p:Glomeromycota,c:Glomeromycetes,o:Glomerales
OTU_2419	0	0	0	0	0	0	0	0	0	0	0	0	0	0	0	3	0	0	0	4	0	0	0	0	0	0	10	1	0	1	k:Fungi,p:Glomeromycota,c:Glomeromycetes
OTU_2420	0	0	0	0	0	0	0	0	0	0	11	0	0	0	0	0	0	0	0	0	0	0	0	0	0	0	0	0	0	0	k:Fungi,p:Glomeromycota,c:Glomeromycetes
OTU_242	0	0	4	66	60	5	46	253	90	319	98	27	0	4	5	9	2	5	1	3	4	42	15	4	14	16	53	0	7	15	k:Fungi,p:Glomeromycota,c:Glomeromycetes
OTU_2421	0	0	0	0	2	0	0	0	0	0	0	1	0	0	0	0	0	0	0	0	0	13	0	0	0	0	0	0	0	0	k:Fungi,p:Glomeromycota,c:Glomeromycetes
OTU_2422	0	0	0	0	0	0	0	0	0	0	0	0	0	0	0	0	0	1	0	0	0	1	0	0	0	0	0	3	15	0	k:Fungi,p:Glomeromycota,c:Glomeromycetes
OTU_2423	0	0	0	0	0	0	0	0	0	1	0	0	0	0	0	0	0	0	0	0	0	0	0	0	0	2	0	0	2	0	k:Fungi,p:Glomeromycota,c:Glomeromycetes
OTU_2424	0	0	0	1	1	0	0	0	0	0	0	0	0	0	0	0	0	0	6	0	3	0	0	0	0	0	0	0	3	0	k:Fungi,p:Glomeromycota,c:Glomeromycetes
OTU_2425	0	0	0	0	0	0	0	0	0	0	0	0	0	0	0	0	0	0	12	0	0	0	0	0	0	0	0	0	0	0	k:Fungi,p:Glomeromycota,c:Glomeromycetes
OTU_2426	0	0	0	0	0	0	0	0	0	0	0	0	0	0	0	0	0	0	0	4	1	0	0	0	0	0	0	0	0	0	k:Fungi,p:Glomeromycota,c:Glomeromycetes
OTU_24	2680	429	263	1360	195	540	125	55	54	44	163	1517	405	138	123	133	1548	93	709	545	1549	42	40	810	241	349	210	3301	929	102	k:Fungi,p:Glomeromycota,c:Glomeromycetes
OTU_2427	0	3	0	0	3	0	0	3	2	0	0	4	0	0	0	1	0	0	1	0	0	4	0	5	0	0	0	1	0	9	k:Fungi,p:Glomeromycota,c:Glomeromycetes,o:Glomerales
OTU_2428	0	0	0	0	0	0	0	0	0	0	0	0	0	0	0	0	0	0	0	8	0	0	0	0	0	0	0	0	0	0	k:Fungi,p:Glomeromycota,c:Glomeromycetes
OTU_2429	0	0	0	0	0	0	0	0	0	0	0	4	1	0	3	8	0	0	1	0	0	1	0	0	0	0	0	0	0	2	k:Fungi,p:Glomeromycota,c:Glomeromycetes
OTU_2430	0	0	0	0	0	0	0	0	0	0	0	10	0	0	0	0	0	0	2	0	0	0	0	0	0	0	0	0	0	0	k:Fungi,p:Glomeromycota,c:Glomeromycetes
OTU_2431	2	1	0	0	1	0	0	0	0	0	0	0	0	0	0	0	0	0	0	0	0	3	0	0	0	0	2	0	0	1	k:Fungi,p:Glomeromycota,c:Glomeromycetes
OTU_2432	0	0	0	0	0	0	0	3	2	19	3	3	0	0	0	0	0	2	0	0	0	1	1	0	0	0	0	0	0	0	k:Fungi,p:Glomeromycota,c:Glomeromycetes
OTU_2433	0	0	0	0	0	0	3	0	10	1	0	0	0	0	0	0	0	0	0	0	0	0	0	0	0	1	0	0	0	0	k:Fungi,p:Glomeromycota,c:Glomeromycetes
OTU_2434	0	0	0	0	0	0	0	0	0	0	1	0	0	0	0	0	0	0	0	0	0	0	0	0	0	0	11	0	2	0	k:Fungi,p:Glomeromycota,c:Glomeromycetes
OTU_243	48	11	37	20	25	25	45	6	2	0	2	19	3	0	2	4	0	3	1	221	3	0	0	0	46	29	67	7	1	7	k:Fungi,p:Glomeromycota,c:Glomeromycetes
OTU_2435	0	0	0	0	0	0	0	0	0	0	0	0	0	0	0	0	0	0	0	0	0	0	0	0	0	0	5	0	0	0	k:Fungi,p:Glomeromycota,c:Glomeromycetes
OTU_2436	7	0	0	0	0	2	1	0	0	0	0	0	0	0	1	0	0	0	0	0	0	0	0	0	0	0	0	0	0	0	k:Fungi,p:Glomeromycota,c:Glomeromycetes
OTU_2437	7	0	3	0	0	0	0	0	0	0	0	0	0	0	0	0	0	0	0	0	0	0	0	0	0	0	0	0	0	0	k:Fungi,p:Glomeromycota,c:Glomeromycetes,o:Diversisporales,f:Diversisporaceae,g:Diversispora
OTU_2438	0	0	0	1	0	0	0	0	0	0	0	0	0	0	0	0	0	0	0	0	0	0	12	4	0	0	0	0	0	0	k:Fungi,p:Glomeromycota,c:Glomeromycetes
OTU_2439	0	0	0	0	0	0	0	0	1	6	2	0	0	0	0	0	0	0	0	0	0	0	0	0	0	0	0	0	0	0	k:Fungi,p:Glomeromycota,c:Glomeromycetes
OTU_2440	0	0	0	0	1	0	0	0	0	0	0	0	0	0	0	0	0	0	0	0	0	0	0	0	6	0	0	0	0	0	k:Fungi,p:Glomeromycota,c:Glomeromycetes
OTU_2441	0	0	0	0	0	0	0	0	0	0	0	6	2	0	0	0	0	0	0	0	0	0	0	0	2	2	2	0	2	0	k:Fungi,p:Glomeromycota,c:Glomeromycetes
OTU_2442	0	0	0	0	0	0	1	0	3	0	2	1	1	0	0	0	1	0	0	0	0	0	0	1	0	0	1	0	0	0	k:Fungi,p:Glomeromycota,c:Glomeromycetes
OTU_244	28	304	78	19	5	20	10	42	59	13	10	22	40	15	2	16	17	8	2	20	0	7	2	2	17	7	16	3	10	8	k:Fungi,p:Glomeromycota,c:Glomeromycetes
OTU_2443	0	0	0	0	0	0	0	0	0	0	0	0	0	0	0	0	0	0	0	0	0	0	0	0	7	0	0	0	0	0	k:Fungi,p:Glomeromycota,c:Glomeromycetes
OTU_2444	0	0	0	0	0	0	0	0	0	0	0	0	0	0	0	0	0	0	0	0	0	0	0	0	6	7	0	0	0	0	k:Fungi,p:Glomeromycota,c:Glomeromycetes
OTU_2445	3	0	0	0	2	0	0	0	0	0	0	0	0	0	0	0	0	0	0	0	0	0	0	0	0	0	0	0	5	0	k:Fungi,p:Glomeromycota,c:Glomeromycetes
OTU_2446	0	0	0	0	0	0	0	0	0	0	0	0	0	0	0	0	0	0	0	0	0	0	0	0	0	0	0	0	3	2	k:Fungi,p:Glomeromycota,c:Glomeromycetes
OTU_2447	0	0	0	0	0	0	0	0	0	0	0	0	0	0	0	0	0	0	0	1	0	0	0	0	21	0	0	0	0	0	k:Fungi,p:Glomeromycota,c:Glomeromycetes
OTU_2448	0	0	0	0	0	0	0	0	0	0	0	0	0	0	0	0	0	0	0	0	0	0	0	0	0	0	0	0	3	5	k:Fungi,p:Glomeromycota,c:Glomeromycetes
OTU_2449	0	0	0	0	0	0	0	0	0	0	0	0	0	0	0	0	0	3	0	0	0	0	0	0	5	0	0	0	0	0	k:Fungi,p:Glomeromycota,c:Glomeromycetes
OTU_2450	0	0	0	3	0	0	0	0	0	0	0	0	0	0	0	0	0	0	0	0	0	0	0	0	0	0	7	0	0	0	k:Fungi,p:Glomeromycota,c:Glomeromycetes
OTU_2451	0	0	0	0	0	0	0	0	1	0	0	0	0	0	0	0	0	0	0	0	0	0	0	0	0	0	8	0	0	0	k:Fungi,p:Glomeromycota,c:Glomeromycetes
OTU_245	1	7	4	3	13	22	20	169	2	13	10	210	6	2	2	21	4	2	2	0	2	32	23	3	190	32	212	15	25	11	k:Fungi,p:Glomeromycota,c:Glomeromycetes
OTU_2452	0	0	0	1	1	0	0	0	0	1	0	0	0	0	0	1	0	0	0	1	0	1	0	0	1	57	13	1	0	0	k:Fungi,p:Glomeromycota,c:Glomeromycetes,o:Paraglomerales,f:Paraglomeraceae,g:Paraglomus
OTU_2453	0	0	0	0	0	0	0	0	0	0	1	5	0	0	0	0	0	1	0	0	0	1	1	6	0	0	0	0	0	0	k:Fungi,p:Glomeromycota,c:Glomeromycetes
OTU_2454	4	0	0	0	0	0	0	0	0	0	0	0	0	0	0	2	0	0	0	0	1	0	0	0	0	0	0	0	0	0	k:Fungi,p:Glomeromycota,c:Glomeromycetes
OTU_2455	2	0	0	0	0	2	2	0	0	0	0	0	0	0	0	3	0	0	0	2	0	0	0	0	0	0	0	2	0	0	k:Fungi,p:Glomeromycota,c:Glomeromycetes
OTU_2456	7	0	0	0	0	0	0	0	0	0	0	0	0	0	0	0	0	0	0	0	0	0	0	0	0	0	0	0	0	0	k:Fungi,p:Glomeromycota,c:Glomeromycetes
OTU_2457	0	0	0	0	0	0	0	0	0	0	0	0	0	0	0	1	10	0	0	0	0	0	0	1	0	0	0	0	0	0	k:Fungi,p:Glomeromycota,c:Glomeromycetes
OTU_2458	4	1	2	0	0	0	0	0	0	0	0	0	0	0	0	0	1	0	0	0	0	0	0	0	0	0	0	0	0	0	k:Fungi,p:Glomeromycota,c:Glomeromycetes
OTU_2459	0	0	0	0	1	0	0	0	0	0	0	0	0	0	0	9	12	2	0	0	0	0	0	0	0	0	0	0	0	0	k:Fungi,p:Glomeromycota,c:Glomeromycetes
OTU_2460	0	0	3	2	6	0	0	0	0	0	0	0	0	0	0	0	0	0	0	0	0	0	0	0	0	0	0	0	0	0	k:Fungi,p:Glomeromycota,c:Glomeromycetes
OTU_2461	0	0	0	0	1	1	0	0	0	0	3	3	0	0	4	6	0	0	0	0	0	0	0	0	0	0	0	0	0	4	k:Fungi,p:Glomeromycota,c:Glomeromycetes
OTU_2462	0	0	0	0	0	0	0	0	0	0	0	0	1	0	0	0	0	0	0	8	0	0	0	0	2	1	0	0	0	0	k:Fungi,p:Glomeromycota,c:Glomeromycetes
OTU_2463	0	0	0	0	1	0	0	0	0	0	0	0	0	0	0	0	0	0	0	0	0	0	0	0	1	0	4	0	0	2	k:Fungi,p:Glomeromycota,c:Glomeromycetes,o:Glomerales
OTU_246	3	2	4	4	16	5	365	3	0	96	54	1	3	15	2	4	14	7	1	4	4	3	3	8	16	7	4	1	3	0	k:Fungi,p:Glomeromycota,c:Glomeromycetes
OTU_2464	0	0	0	0	0	0	0	0	0	5	0	0	0	2	0	0	0	0	0	0	2	0	0	0	1	5	0	0	3	0	k:Fungi,p:Glomeromycota,c:Glomeromycetes
OTU_2465	0	0	0	0	0	0	0	0	0	0	0	0	0	0	0	0	0	0	0	0	0	0	0	0	0	0	6	0	0	1	k:Fungi,p:Glomeromycota,c:Glomeromycetes
OTU_2466	0	0	0	0	0	1	0	0	0	0	0	0	0	0	0	0	0	0	2	0	3	0	0	0	0	0	0	0	3	0	k:Fungi,p:Glomeromycota,c:Glomeromycetes
OTU_2467	0	0	0	0	0	0	0	0	0	0	0	0	0	0	0	0	0	0	5	0	0	0	0	0	0	0	0	0	0	0	k:Fungi,p:Glomeromycota,c:Glomeromycetes
OTU_2468	0	0	0	5	0	0	0	0	0	0	0	0	0	0	0	0	0	0	0	0	0	0	0	0	0	0	0	0	0	0	k:Fungi,p:Glomeromycota,c:Glomeromycetes
OTU_2469	0	0	0	4	0	11	3	0	0	0	0	0	0	0	0	0	0	1	0	0	0	0	0	0	0	0	0	0	0	0	k:Fungi,p:Glomeromycota,c:Glomeromycetes
OTU_2470	0	0	0	1	5	0	0	2	0	0	0	0	0	0	0	0	0	0	0	0	0	0	0	1	1	0	0	0	0	0	k:Fungi,p:Glomeromycota,c:Glomeromycetes
OTU_247	0	1	0	6	4	11	1	0	0	1	4	2	3	2	0	0	2	3	0	1	6	0	0	3	4	587	4	3	1	3	k:Fungi,p:Glomeromycota,c:Glomeromycetes
OTU_2471	0	0	0	0	5	0	0	0	0	0	0	0	0	0	0	0	0	0	0	0	0	0	0	0	0	0	0	0	0	0	k:Fungi,p:Glomeromycota,c:Glomeromycetes
OTU_2472	0	0	0	0	8	0	0	0	0	0	0	0	0	0	0	1	0	0	0	0	0	0	0	0	0	0	0	0	0	0	k:Fungi,p:Glomeromycota,c:Glomeromycetes
OTU_2473	0	0	1	2	8	3	0	0	0	0	0	0	0	0	2	0	0	0	0	0	0	0	0	0	0	0	0	1	0	1	k:Fungi,p:Glomeromycota,c:Glomeromycetes
OTU_2474	0	0	0	13	0	0	0	0	0	0	0	0	0	0	0	0	0	0	0	0	0	0	0	0	0	0	0	0	0	0	k:Fungi,p:Glomeromycota,c:Glomeromycetes,o:Diversisporales,f:Diversisporaceae,g:Diversispora
OTU_2475	0	0	0	0	6	0	0	0	0	0	0	0	0	0	0	0	0	0	1	0	0	0	0	0	0	0	0	0	0	0	k:Fungi,p:Glomeromycota,c:Glomeromycetes
OTU_2476	0	0	1	0	0	0	3	1	6	0	0	0	1	0	0	0	0	0	0	0	0	0	0	0	0	0	0	0	0	0	k:Fungi,p:Glomeromycota,c:Glomeromycetes
OTU_2477	0	0	0	0	7	0	0	0	0	0	0	0	0	0	0	0	0	0	0	0	0	0	0	0	0	0	0	0	0	0	k:Fungi,p:Glomeromycota,c:Glomeromycetes
OTU_2478	0	0	0	0	0	0	0	0	0	0	0	0	0	0	0	0	0	0	0	0	0	0	0	0	0	0	0	5	0	2	k:Fungi,p:Glomeromycota,c:Glomeromycetes
OTU_2479	0	0	0	8	0	0	0	0	0	0	0	0	0	0	0	1	0	0	0	0	0	0	0	0	0	0	0	0	0	0	k:Fungi,p:Glomeromycota,c:Glomeromycetes
OTU_2480	0	0	0	5	1	3	1	0	0	2	0	0	0	0	0	0	0	0	0	0	0	0	0	0	0	0	0	0	0	0	k:Fungi,p:Glomeromycota,c:Glomeromycetes
OTU_248	0	0	4	1	7	9	1	5	4	3	11	385	2	4	8	0	0	22	17	45	14	0	2	1	0	0	1	29	10	10	k:Fungi,p:Glomeromycota,c:Glomeromycetes
OTU_2481	0	0	0	0	0	0	0	8	0	0	0	0	0	0	0	0	0	0	0	0	0	0	0	0	0	0	0	0	0	0	k:Fungi,p:Glomeromycota,c:Glomeromycetes
OTU_2482	0	0	0	0	0	0	0	9	0	0	0	0	0	0	0	0	0	0	0	0	0	0	0	0	0	0	2	0	2	0	k:Fungi,p:Glomeromycota,c:Glomeromycetes
OTU_2483	0	0	0	0	0	1	0	9	0	0	0	0	0	0	0	0	0	0	0	0	0	2	0	0	1	1	0	0	0	0	k:Fungi,p:Glomeromycota,c:Glomeromycetes
OTU_2484	0	0	0	0	0	2	8	0	0	0	0	0	0	0	0	0	0	0	0	0	0	0	0	0	0	0	4	0	0	1	k:Fungi,p:Glomeromycota,c:Glomeromycetes
OTU_2485	0	2	0	0	0	0	0	0	0	0	0	0	0	0	0	2	0	0	0	0	0	0	0	0	0	0	0	1	0	2	k:Fungi,p:Glomeromycota,c:Glomeromycetes
OTU_2486	0	0	0	4	5	0	0	0	0	0	0	0	0	0	0	0	0	0	0	0	0	0	0	0	2	0	0	0	0	0	k:Fungi,p:Glomeromycota,c:Glomeromycetes
OTU_2487	0	0	8	0	0	0	0	0	0	0	0	0	0	0	0	0	0	0	0	0	0	0	0	0	0	0	0	0	0	0	k:Fungi,p:Glomeromycota,c:Glomeromycetes
OTU_2488	0	0	0	0	0	0	0	0	0	0	0	0	0	0	0	0	0	0	0	0	0	0	0	0	0	0	0	0	5	0	k:Fungi,p:Glomeromycota,c:Glomeromycetes,o:Glomerales
OTU_2489	0	0	0	0	0	0	0	0	0	0	0	0	0	0	0	0	0	0	0	0	0	0	0	0	0	0	0	0	0	7	k:Fungi,p:Glomeromycota,c:Glomeromycetes
OTU_2490	0	0	0	0	1	0	0	0	0	0	0	0	0	0	0	0	0	0	0	0	0	0	1	0	0	0	0	0	0	6	k:Fungi,p:Glomeromycota,c:Glomeromycetes
OTU_249	0	0	0	1	1	0	0	1	0	2	0	0	0	0	4	0	0	0	651	0	26	0	0	0	0	0	1	3	0	0	k:Fungi,p:Glomeromycota,c:Glomeromycetes
OTU_2491	0	0	0	1	0	0	0	0	0	0	0	0	0	0	0	1	0	0	0	0	0	0	0	0	0	0	5	3	7	0	k:Fungi,p:Glomeromycota,c:Glomeromycetes,o:Paraglomerales
OTU_2492	0	0	0	0	5	0	0	0	0	0	0	0	0	0	0	0	0	0	0	0	0	0	0	0	0	0	0	0	0	0	k:Fungi,p:Glomeromycota,c:Glomeromycetes
OTU_2493	0	0	0	0	1	0	0	0	0	0	0	0	0	0	0	0	0	0	0	0	0	0	0	0	0	4	0	0	0	0	k:Fungi,p:Glomeromycota,c:Glomeromycetes
OTU_2494	0	0	6	0	0	0	0	0	0	0	0	0	0	0	0	0	0	0	0	0	0	0	0	0	0	0	0	0	0	0	k:Fungi,p:Glomeromycota,c:Glomeromycetes,o:Paraglomerales,f:Paraglomeraceae,g:Paraglomus
OTU_2495	0	6	1	0	0	0	0	3	1	0	0	0	0	0	0	0	1	0	0	0	0	0	0	0	0	0	1	0	1	0	k:Fungi,p:Glomeromycota,c:Glomeromycetes
OTU_2496	0	1	0	0	0	0	0	5	0	0	0	0	0	0	0	0	0	0	0	0	0	0	0	0	0	0	0	0	0	0	k:Fungi,p:Glomeromycota,c:Glomeromycetes
OTU_2497	0	0	0	2	2	0	4	0	0	0	0	0	0	0	0	0	0	1	0	0	0	0	0	0	0	0	0	2	0	0	k:Fungi,p:Glomeromycota,c:Glomeromycetes
OTU_2498	0	7	1	1	0	0	2	7	3	0	0	1	0	0	0	0	0	0	0	0	0	3	0	0	0	0	0	0	0	0	k:Fungi,p:Glomeromycota,c:Glomeromycetes
OTU_2499	0	1	0	0	0	0	0	0	0	0	0	0	0	0	0	0	0	0	0	0	3	0	0	0	0	0	0	0	0	2	k:Fungi,p:Glomeromycota,c:Glomeromycetes
OTU_2500	0	0	0	0	0	0	0	0	0	0	0	0	0	0	0	0	0	0	0	0	0	0	0	0	0	11	0	0	1	0	k:Fungi,p:Glomeromycota,c:Glomeromycetes
OTU_250	0	1	0	1	0	6	28	528	2	0	1	0	1	0	0	1	0	0	0	0	1	0	0	0	17	1	1	0	5	2	k:Fungi,p:Glomeromycota,c:Glomeromycetes
OTU_2501	0	0	0	0	0	0	0	0	0	8	0	0	0	0	0	0	0	0	0	0	0	0	0	0	0	0	0	0	0	0	k:Fungi,p:Glomeromycota,c:Glomeromycetes
OTU_2502	0	0	20	0	2	1	1	0	0	7	16	35	2	0	1	1	0	4	0	6	0	0	2	4	0	0	0	3	0	10	k:Fungi,p:Glomeromycota,c:Glomeromycetes
OTU_2503	0	0	0	0	0	0	0	0	0	0	0	0	0	0	0	0	0	1	5	0	0	0	0	0	0	0	0	0	0	0	k:Fungi,p:Glomeromycota,c:Glomeromycetes
OTU_2504	0	0	1	9	12	6	26	11	14	7	3	34	0	9	15	10	1	3	0	1	3	1	15	6	2	10	8	3	28	12	k:Fungi,p:Glomeromycota,c:Glomeromycetes
OTU_2505	0	0	0	1	2	0	0	2	0	1	0	0	0	0	0	0	0	0	0	0	0	0	0	0	0	0	4	3	0	0	k:Fungi,p:Glomeromycota,c:Glomeromycetes,o:Glomerales
OTU_2506	0	0	0	10	0	0	0	0	0	0	0	0	0	0	0	0	0	0	0	0	0	0	0	0	0	0	0	0	0	0	k:Fungi,p:Glomeromycota,c:Glomeromycetes
OTU_2507	0	0	0	0	0	0	0	1	0	0	0	0	1	1	0	0	0	0	0	0	5	0	0	0	0	0	0	0	0	0	k:Fungi,p:Glomeromycota,c:Glomeromycetes
OTU_2508	0	0	0	0	2	0	0	0	4	0	0	0	0	0	0	5	0	2	0	0	0	1	0	0	0	0	0	0	0	1	k:Fungi,p:Glomeromycota,c:Glomeromycetes
OTU_2509	0	4	0	0	0	0	0	0	0	0	0	2	1	0	1	2	0	0	0	7	1	1	0	0	3	1	8	4	1	3	k:Fungi,p:Glomeromycota,c:Glomeromycetes
OTU_2510	0	0	0	0	0	0	0	0	0	0	0	0	0	0	0	0	0	0	0	0	0	0	0	0	5	0	0	0	0	0	k:Fungi,p:Glomeromycota,c:Glomeromycetes
OTU_2511	0	0	0	0	0	0	6	0	0	0	0	0	0	0	0	0	0	1	0	0	0	0	0	0	0	0	0	0	0	0	k:Fungi,p:Glomeromycota,c:Glomeromycetes
OTU_2512	0	0	0	0	0	0	3	0	0	0	3	0	0	0	0	0	0	0	0	0	0	0	0	0	3	0	6	0	0	0	k:Fungi,p:Glomeromycota,c:Glomeromycetes
OTU_2513	0	0	0	0	0	2	0	0	0	0	0	0	0	15	0	0	0	0	0	0	0	0	0	0	0	0	0	0	0	0	k:Fungi,p:Glomeromycota,c:Glomeromycetes
OTU_2514	0	0	0	0	0	0	0	0	0	0	0	0	0	0	0	0	0	0	2	1	1	0	0	0	0	0	1	0	0	2	k:Fungi,p:Glomeromycota,c:Glomeromycetes
OTU_251	4	1	0	1	6	6	25	5	31	33	18	6	8	3	6	0	3	3	1	0	6	124	0	21	150	17	68	42	87	15	k:Fungi,p:Glomeromycota,c:Glomeromycetes
OTU_2515	2	0	0	0	0	1	0	0	0	0	0	5	0	2	0	0	0	0	0	0	0	0	0	0	0	0	0	0	1	0	k:Fungi,p:Glomeromycota,c:Glomeromycetes
OTU_2516	0	0	0	0	0	0	0	0	0	0	6	0	0	0	0	0	0	0	0	0	0	0	0	0	1	0	0	0	0	0	k:Fungi,p:Glomeromycota,c:Glomeromycetes
OTU_2517	0	0	0	0	0	0	0	0	0	0	0	0	0	0	0	0	0	0	0	0	0	2	0	5	0	0	0	0	0	0	k:Fungi,p:Glomeromycota,c:Glomeromycetes
OTU_2518	0	0	0	0	0	0	0	0	0	0	0	0	0	0	0	0	1	0	0	0	0	0	0	0	0	0	0	7	0	0	k:Fungi,p:Glomeromycota,c:Glomeromycetes,o:Glomerales,f:Glomeraceae,g:Glomus
OTU_2519	0	0	0	0	0	0	0	0	0	0	0	0	0	0	0	0	0	0	0	14	0	0	0	0	0	0	0	0	0	0	k:Fungi,p:Glomeromycota,c:Glomeromycetes
OTU_2520	0	0	0	1	0	4	0	0	0	3	0	0	0	0	0	0	0	0	0	0	0	0	0	0	0	3	0	0	2	0	k:Fungi,p:Glomeromycota,c:Glomeromycetes
OTU_2521	0	0	0	0	0	7	0	0	0	0	0	0	0	0	0	0	2	0	0	0	0	0	0	0	0	0	0	0	0	0	k:Fungi,p:Glomeromycota,c:Glomeromycetes
OTU_252	10	5	3	12	13	50	4	4	2	3	7	43	46	0	0	0	3	2	21	0	4	0	5	13	1	1	3	4	417	7	k:Fungi,p:Glomeromycota,c:Glomeromycetes
OTU_2522	0	0	0	0	0	0	0	0	0	9	0	0	0	0	0	0	0	0	0	0	0	0	0	0	0	0	0	0	0	0	k:Fungi,p:Glomeromycota,c:Glomeromycetes
OTU_2523	0	0	0	0	0	0	0	0	0	0	0	0	2	0	0	4	0	0	0	0	0	0	0	0	0	0	0	0	0	0	k:Fungi,p:Glomeromycota,c:Glomeromycetes
OTU_2524	0	0	0	0	0	0	0	0	0	0	0	0	0	0	0	0	0	0	11	0	3	0	0	0	0	0	0	0	0	0	k:Fungi,p:Glomeromycota,c:Glomeromycetes
OTU_2525	0	0	0	0	0	0	0	0	0	2	1	2	2	0	0	0	0	0	0	0	0	5	0	2	0	0	0	0	0	0	k:Fungi,p:Glomeromycota,c:Glomeromycetes
OTU_2526	0	0	0	7	0	0	0	0	1	2	1	0	0	0	0	0	0	0	0	0	0	0	1	0	0	0	0	0	0	0	k:Fungi,p:Glomeromycota,c:Glomeromycetes
OTU_2527	0	0	0	0	0	0	0	1	0	0	0	0	0	0	0	0	0	0	0	0	0	0	0	0	0	0	0	0	8	0	k:Fungi,p:Glomeromycota,c:Glomeromycetes
OTU_2528	0	0	0	0	0	0	0	0	0	0	0	0	0	0	0	0	0	0	0	0	0	0	0	0	0	0	0	0	5	7	k:Fungi,p:Glomeromycota,c:Glomeromycetes
OTU_2529	2	1	5	38	43	30	2	36	1	295	5	66	3	4	1	12	0	12	0	13	0	7	7	2	30	12	5	5	19	3	k:Fungi,p:Glomeromycota,c:Glomeromycetes
OTU_2530	0	0	0	0	0	0	0	0	0	0	0	5	0	0	0	0	0	0	0	0	0	0	0	0	0	0	0	0	0	0	k:Fungi,p:Glomeromycota,c:Glomeromycetes
OTU_2531	0	2	0	11	0	1	0	0	1	1	0	6	0	1	0	0	0	0	0	0	0	0	3	0	0	1	0	0	5	0	k:Fungi,p:Glomeromycota,c:Glomeromycetes
OTU_2532	0	0	0	0	0	0	0	0	0	0	0	0	23	0	0	0	0	0	0	0	0	0	0	0	0	0	0	0	0	0	k:Fungi,p:Glomeromycota,c:Glomeromycetes
OTU_253	2	18	1	4	28	24	158	381	42	3	0	8	8	1	1	0	0	3	4	7	0	1	1	0	4	8	1	5	16	16	k:Fungi,p:Glomeromycota,c:Glomeromycetes
OTU_2533	0	0	0	0	0	0	0	2	0	0	1	0	0	0	0	0	0	0	0	0	0	0	0	0	0	0	1	0	0	2	k:Fungi,p:Glomeromycota,c:Glomeromycetes
OTU_2534	0	0	0	0	0	0	0	0	0	0	0	0	0	0	0	0	0	0	0	0	0	0	0	0	0	0	0	0	0	5	k:Fungi,p:Glomeromycota,c:Glomeromycetes
OTU_2535	0	0	0	0	0	0	0	0	0	15	0	0	0	0	0	0	0	0	0	0	0	0	0	0	0	0	0	0	0	0	k:Fungi,p:Glomeromycota,c:Glomeromycetes
OTU_2536	0	0	0	0	0	0	0	0	0	0	0	0	0	0	0	0	1	0	0	0	0	0	0	0	0	0	0	17	1	0	k:Fungi,p:Glomeromycota,c:Glomeromycetes
OTU_2537	0	0	0	0	0	2	0	5	0	0	0	6	0	0	0	2	0	1	0	0	0	0	0	3	0	2	0	0	0	0	k:Fungi,p:Glomeromycota,c:Glomeromycetes
OTU_2538	0	0	0	8	11	16	6	0	17	10	0	60	6	1	0	3	0	3	5	0	24	1	2	0	1	1	2	3	2	1	k:Fungi,p:Glomeromycota,c:Glomeromycetes
OTU_2539	10	3	0	4	7	3	6	7	1	0	1	9	91	1	4	26	13	7	2	2	9	6	9	6	6	2	2	0	18	3	k:Fungi,p:Glomeromycota,c:Glomeromycetes
OTU_2540	0	0	0	0	1	0	0	0	0	0	0	0	1	1	1	5	0	0	0	0	0	0	0	0	3	0	0	0	0	0	k:Fungi,p:Glomeromycota,c:Glomeromycetes
OTU_2541	0	0	0	6	2	0	0	0	0	0	0	0	0	0	0	0	0	0	0	0	0	0	0	0	0	0	0	0	0	0	k:Fungi,p:Glomeromycota,c:Glomeromycetes
OTU_2542	0	0	0	6	0	0	0	0	0	0	0	0	0	0	0	2	0	0	0	0	1	0	0	0	0	0	0	0	0	0	k:Fungi,p:Glomeromycota,c:Glomeromycetes
OTU_2543	0	0	0	0	0	0	0	0	0	0	0	0	0	0	0	0	0	0	0	0	0	0	0	0	0	5	1	0	0	0	k:Fungi,p:Glomeromycota,c:Glomeromycetes,o:Glomerales
OTU_254	39	12	87	0	17	0	31	25	38	253	108	43	70	22	7	18	11	9	1	2	10	12	24	8	129	9	6	4	4	5	k:Fungi,p:Glomeromycota,c:Glomeromycetes
OTU_2544	0	0	0	0	0	0	0	0	0	0	0	0	0	0	0	0	0	0	5	0	0	0	0	0	0	0	0	0	0	0	k:Fungi,p:Glomeromycota,c:Glomeromycetes
OTU_2545	122	24	14	1	11	8	26	8	7	9	13	13	37	10	21	17	4	5	23	27	35	9	8	0	12	13	5	3	16	9	k:Fungi,p:Glomeromycota,c:Glomeromycetes
OTU_2546	0	0	0	0	10	0	0	0	0	0	0	0	0	0	0	0	0	0	0	0	0	0	0	0	0	0	0	2	2	0	k:Fungi,p:Glomeromycota,c:Glomeromycetes
OTU_2547	0	0	0	0	0	0	0	0	0	0	0	0	0	0	0	0	0	0	0	0	0	0	0	0	0	0	6	0	0	0	k:Fungi,p:Glomeromycota,c:Glomeromycetes
OTU_2548	0	0	0	0	2	4	0	0	0	0	0	0	0	0	0	0	0	0	1	0	1	0	0	2	0	0	0	0	2	0	k:Fungi,p:Glomeromycota,c:Glomeromycetes
OTU_2549	0	0	0	0	0	0	0	0	0	0	0	0	0	0	0	0	0	0	4	0	3	0	0	0	0	0	0	0	0	0	k:Fungi,p:Glomeromycota,c:Glomeromycetes
OTU_2550	0	0	0	2	1	1	0	0	0	0	0	0	0	0	1	0	0	0	0	0	0	0	0	0	0	0	1	0	1	0	k:Fungi,p:Glomeromycota,c:Glomeromycetes
OTU_2551	0	0	0	0	0	2	0	0	0	0	0	1	0	0	0	0	0	0	0	0	0	0	0	0	0	0	0	1	0	0	k:Fungi,p:Glomeromycota,c:Glomeromycetes
OTU_255	16	553	4	3	2	11	0	3	3	4	2	0	10	1	1	3	1	14	3	0	0	1	0	1	2	7	0	9	1	2	k:Fungi,p:Glomeromycota,c:Glomeromycetes,o:Paraglomerales,f:Paraglomeraceae,g:Paraglomus
OTU_2552	0	0	0	0	0	0	0	0	0	0	0	0	0	0	0	0	0	0	0	0	0	0	0	0	0	3	8	0	0	0	k:Fungi,p:Glomeromycota,c:Glomeromycetes
OTU_2553	1	4	1	81	45	316	5	0	0	5	6	2	0	0	0	0	5	9	2	6	1	6	3	1	5	11	3	30	25	39	k:Fungi,p:Glomeromycota,c:Glomeromycetes
OTU_2554	0	1	9	0	2	7	6	0	0	5	0	0	12	0	0	2	1	0	1	3	0	0	6	1	2	1	1	0	4	14	k:Fungi,p:Glomeromycota,c:Glomeromycetes
OTU_2555	0	0	0	0	0	6	0	0	0	0	0	0	0	0	0	0	0	0	0	0	0	0	0	0	0	0	0	0	0	0	k:Fungi,p:Glomeromycota,c:Glomeromycetes
OTU_2556	0	1	2	4	7	0	0	3	0	0	0	1	0	0	0	0	0	0	0	2	0	0	0	0	0	0	0	2	0	0	k:Fungi,p:Glomeromycota,c:Glomeromycetes
OTU_2557	14	13	14	5	0	35	5	3	18	0	4	1	1	3	96	5	3	2	3	0	0	4	11	1	7	24	23	11	14	3	k:Fungi,p:Glomeromycota,c:Glomeromycetes
OTU_2558	0	0	0	0	0	2	3	0	0	0	0	0	0	0	0	0	0	0	0	0	0	0	0	0	0	0	0	0	0	0	k:Fungi,p:Glomeromycota,c:Glomeromycetes
OTU_2559	0	0	0	0	0	0	0	0	0	0	0	0	0	0	0	0	0	0	0	8	0	0	0	0	0	0	0	0	0	0	k:Fungi,p:Glomeromycota,c:Glomeromycetes
OTU_2560	0	0	0	0	0	0	1	0	0	0	0	0	0	0	0	0	0	0	0	0	0	0	0	0	0	0	4	0	0	0	k:Fungi,p:Glomeromycota,c:Glomeromycetes
OTU_2561	1	0	9	1	2	0	30	55	7	8	15	0	0	7	1	62	8	18	2	0	4	1	6	6	13	0	32	0	0	1	k:Fungi,p:Glomeromycota,c:Glomeromycetes
OTU_2562	0	0	0	0	0	0	0	0	0	0	0	0	0	0	0	0	0	0	0	0	5	0	0	0	0	0	0	0	0	0	k:Fungi,p:Glomeromycota,c:Glomeromycetes
OTU_256	206	142	207	16	11	4	22	17	33	8	7	25	15	13	8	4	29	23	10	2	15	1	13	17	29	15	27	7	8	20	k:Fungi,p:Glomeromycota,c:Glomeromycetes
OTU_25	6	21	19	14	40	18	614	4454	20	20	12	5	6	1218	5621	202	31	10	8	8	6	3	5	5	13	42	31	18	19	15	k:Fungi,p:Glomeromycota,c:Glomeromycetes
OTU_2563	0	0	0	0	0	0	0	0	0	0	0	0	0	0	0	0	0	0	0	0	6	0	0	0	0	0	0	0	0	0	k:Fungi,p:Glomeromycota,c:Glomeromycetes
OTU_2564	0	0	0	1	0	0	3	0	10	1	0	0	0	0	4	0	0	0	0	0	0	0	1	3	1	0	1	0	0	0	k:Fungi,p:Glomeromycota,c:Glomeromycetes
OTU_2565	0	0	0	0	0	0	0	0	0	0	0	0	0	0	0	0	0	0	0	8	0	0	0	0	1	0	1	0	0	0	k:Fungi,p:Glomeromycota,c:Glomeromycetes
OTU_2566	0	0	0	0	0	0	1	4	0	0	0	0	0	0	0	0	0	0	0	0	0	0	0	0	0	0	2	0	2	0	k:Fungi,p:Glomeromycota,c:Glomeromycetes
OTU_2567	0	0	0	0	0	0	0	0	17	0	0	0	8	0	0	0	2	1	0	0	0	0	0	0	0	2	0	0	0	0	k:Fungi,p:Glomeromycota,c:Glomeromycetes,o:Glomerales,f:Glomeraceae,g:Glomus
OTU_2568	0	0	0	1	0	0	0	0	0	0	0	0	0	0	0	0	0	0	0	0	0	0	0	0	0	0	0	4	0	0	k:Fungi,p:Glomeromycota,c:Glomeromycetes
OTU_2569	0	0	0	0	0	0	0	0	0	0	0	0	0	0	0	0	0	0	5	0	0	0	0	0	0	0	0	0	0	0	k:Fungi,p:Glomeromycota,c:Glomeromycetes
OTU_2570	0	0	0	0	1	0	0	0	5	0	0	1	0	0	0	0	0	0	0	1	0	1	0	0	1	0	1	0	0	0	k:Fungi,p:Glomeromycota,c:Glomeromycetes
OTU_2571	0	0	0	0	1	0	1	0	8	0	0	0	0	0	0	1	0	0	0	0	0	0	0	0	3	0	0	0	0	0	k:Fungi,p:Glomeromycota,c:Glomeromycetes,o:Paraglomerales,f:Paraglomeraceae,g:Paraglomus
OTU_2572	0	0	0	0	2	1	0	0	2	0	0	0	0	0	0	0	0	0	0	0	0	0	0	0	1	0	0	1	1	0	k:Fungi,p:Glomeromycota,c:Glomeromycetes
OTU_257	200	127	133	109	61	58	12	14	0	98	4	16	239	0	3	7	5	6	0	49	13	1	0	4	1	4	5	46	32	27	k:Fungi,p:Glomeromycota,c:Glomeromycetes
OTU_2573	0	0	0	0	4	0	1	0	0	2	0	0	0	0	0	2	0	0	0	2	0	0	0	1	0	1	2	0	0	0	k:Fungi,p:Glomeromycota,c:Glomeromycetes
OTU_2574	0	0	0	0	0	0	0	0	0	0	0	0	0	0	0	0	0	0	3	0	0	0	2	0	0	0	0	0	0	0	k:Fungi,p:Glomeromycota,c:Glomeromycetes
OTU_2575	0	0	0	1	0	0	0	5	0	0	0	0	0	0	0	0	0	0	0	0	0	0	0	0	1	0	0	0	0	0	k:Fungi,p:Glomeromycota,c:Glomeromycetes
OTU_2576	0	0	0	0	0	0	0	0	0	0	0	0	0	0	0	0	0	0	4	0	0	0	0	0	0	0	0	0	0	0	k:Fungi,p:Glomeromycota,c:Glomeromycetes
OTU_2577	2	0	81	6	19	1	0	3	0	0	5	104	3	16	2	0	0	32	15	31	18	3	0	7	4	1	17	37	3	2	k:Fungi,p:Glomeromycota,c:Glomeromycetes
OTU_2578	0	0	0	0	0	0	0	0	7	0	0	0	0	0	0	0	0	0	0	0	0	0	0	0	0	3	3	0	1	0	k:Fungi,p:Glomeromycota,c:Glomeromycetes
OTU_2579	0	0	0	0	0	0	0	0	0	0	1	1	2	0	0	0	0	0	0	0	0	5	0	0	2	2	0	0	0	0	k:Fungi,p:Glomeromycota,c:Glomeromycetes
OTU_2580	0	0	0	0	0	0	0	0	0	0	0	0	0	0	0	0	0	0	0	0	0	0	0	0	0	0	0	5	0	0	k:Fungi,p:Glomeromycota,c:Glomeromycetes,o:Paraglomerales,f:Paraglomeraceae,g:Paraglomus
OTU_2581	0	0	0	0	0	0	5	0	0	0	0	0	0	0	0	0	0	0	0	0	0	0	0	0	0	0	0	0	0	0	k:Fungi,p:Glomeromycota,c:Glomeromycetes
OTU_2582	0	0	0	0	0	0	0	0	0	0	0	0	0	0	0	0	0	0	0	0	0	4	0	0	0	0	0	0	0	0	k:Fungi,p:Glomeromycota,c:Glomeromycetes
OTU_2583	0	0	0	9	2	4	0	0	0	2	1	0	0	0	0	0	0	0	0	0	0	0	0	0	0	0	3	0	3	0	k:Fungi,p:Glomeromycota,c:Glomeromycetes
OTU_2584	0	0	0	0	2	0	0	0	0	0	0	0	0	0	1	0	0	0	0	0	0	0	0	0	0	0	4	3	0	0	k:Fungi,p:Glomeromycota,c:Glomeromycetes
OTU_2585	0	3	2	0	0	0	0	0	0	0	0	1	0	0	0	0	0	0	0	0	0	0	0	0	4	0	0	0	2	4	k:Fungi,p:Glomeromycota,c:Glomeromycetes
OTU_2586	0	1	0	2	9	2	0	0	0	2	1	0	0	0	0	0	3	0	0	0	0	11	2	0	1	0	12	2	0	0	k:Fungi,p:Glomeromycota,c:Glomeromycetes
OTU_258	624	25	81	18	25	32	34	39	15	64	46	63	158	71	27	146	42	135	5	81	34	27	2	70	201	98	31	4	8	32	k:Fungi,p:Glomeromycota,c:Glomeromycetes
OTU_2587	0	0	0	0	0	0	0	0	0	0	0	0	0	0	0	0	0	0	0	0	2	0	0	0	13	0	0	1	0	0	k:Fungi,p:Glomeromycota,c:Glomeromycetes
OTU_2588	0	0	0	0	0	0	0	0	0	0	0	0	0	0	0	0	0	0	0	0	0	0	0	0	0	0	0	4	0	0	k:Fungi,p:Glomeromycota,c:Glomeromycetes
OTU_2589	0	0	0	1	4	0	0	0	0	0	0	0	6	0	0	0	0	0	0	0	0	0	0	0	0	0	0	0	0	0	k:Fungi,p:Glomeromycota,c:Glomeromycetes
OTU_2590	0	0	0	8	1	0	0	0	0	0	0	1	0	0	8	0	0	0	1	4	0	0	0	0	0	0	0	2	4	2	k:Fungi,p:Glomeromycota,c:Glomeromycetes,o:Glomerales
OTU_2591	0	0	0	0	0	0	0	0	0	0	4	4	0	0	0	0	0	0	0	0	0	0	0	0	0	0	0	0	0	0	k:Fungi,p:Glomeromycota,c:Glomeromycetes
OTU_259	1	3	30	29	200	37	5	6	10	0	6	65	4	400	20	5	0	12	262	106	232	0	0	1	0	2	1	318	61	84	k:Fungi,p:Glomeromycota,c:Glomeromycetes
OTU_2592	0	0	0	0	0	0	0	0	0	0	0	4	0	0	0	0	0	0	0	0	0	0	1	0	0	0	15	0	0	0	k:Fungi,p:Glomeromycota,c:Glomeromycetes
OTU_2593	147	22	47	15	37	8	171	334	158	56	153	93	12	338	28	42	32	70	29	2	32	15	139	95	115	84	97	25	50	9	k:Fungi,p:Glomeromycota,c:Glomeromycetes,o:Paraglomerales
OTU_2594	0	0	0	0	1	4	0	0	0	0	0	0	0	0	0	0	0	0	0	0	0	0	0	0	0	0	1	0	1	1	k:Fungi,p:Glomeromycota,c:Glomeromycetes
OTU_2595	0	0	0	0	0	0	0	0	0	0	3	2	1	0	0	0	0	0	0	0	0	1	1	0	3	1	0	0	0	0	k:Fungi,p:Glomeromycota,c:Glomeromycetes
OTU_2596	4	0	0	0	0	0	0	0	0	0	0	0	0	0	0	0	0	0	0	0	0	0	0	0	0	0	0	0	0	0	k:Fungi,p:Glomeromycota,c:Glomeromycetes,o:Paraglomerales,f:Paraglomeraceae
OTU_2597	0	0	0	0	0	0	0	0	0	2	0	0	2	0	0	0	0	0	0	1	0	0	0	0	0	0	0	0	4	0	k:Fungi,p:Glomeromycota,c:Glomeromycetes
OTU_2598	0	0	0	0	0	1	0	0	0	0	0	0	0	0	0	0	0	0	0	0	0	0	0	0	0	0	0	0	4	0	k:Fungi,p:Glomeromycota,c:Glomeromycetes
OTU_2599	0	0	0	0	0	0	0	0	4	0	0	0	3	0	0	0	0	0	0	0	0	0	0	0	0	0	0	0	0	1	k:Fungi,p:Glomeromycota,c:Glomeromycetes
OTU_2600	0	0	0	3	10	6	0	0	0	0	1	5	0	0	1	0	1	0	2	1	1	46	6	1	0	5	22	4	3	0	k:Fungi,p:Glomeromycota,c:Glomeromycetes,o:Glomerales
OTU_2601	0	0	0	0	0	0	0	8	0	0	0	0	0	0	0	0	0	3	0	0	0	0	0	0	0	0	0	0	0	0	k:Fungi,p:Glomeromycota,c:Glomeromycetes
OTU_2602	0	0	0	0	0	0	0	0	0	0	1	0	0	0	0	0	0	0	0	0	0	0	0	0	8	0	0	1	0	0	k:Fungi,p:Glomeromycota,c:Glomeromycetes
OTU_2603	0	0	0	0	0	0	0	3	0	1	0	0	0	0	0	0	0	0	0	0	0	0	0	0	0	0	4	0	0	0	k:Fungi,p:Glomeromycota,c:Glomeromycetes
OTU_2604	0	0	0	0	0	0	0	0	0	0	0	0	0	1	0	0	0	0	0	0	0	0	0	0	0	0	0	0	4	0	k:Fungi,p:Glomeromycota,c:Glomeromycetes
OTU_2605	0	0	0	0	0	0	0	0	0	0	0	0	0	0	0	0	0	0	0	0	0	0	0	4	0	0	0	0	0	0	k:Fungi,p:Glomeromycota,c:Glomeromycetes
OTU_260	5	4	1	10	18	7	8	22	9	7	11	12	183	14	4	5	76	68	83	31	18	14	5	10	304	47	100	33	65	16	k:Fungi,p:Glomeromycota,c:Glomeromycetes
OTU_2606	17	12	9	8	61	80	13	20	29	3	14	19	7	4	16	88	51	156	53	173	122	1	2	10	63	65	113	28	41	28	k:Fungi,p:Glomeromycota,c:Glomeromycetes
OTU_2607	0	0	0	0	0	0	0	0	0	0	0	0	2	0	0	0	0	0	0	0	0	0	0	0	0	0	0	0	3	0	k:Fungi,p:Glomeromycota,c:Glomeromycetes
OTU_2608	7	0	0	0	0	0	0	1	0	0	0	0	0	0	0	0	0	0	0	0	0	0	2	0	0	0	0	0	0	0	k:Fungi,p:Glomeromycota,c:Glomeromycetes
OTU_2609	0	5	0	0	0	0	0	0	7	0	0	0	0	0	0	0	0	0	0	0	0	0	0	0	2	0	1	0	0	0	k:Fungi,p:Glomeromycota,c:Glomeromycetes
OTU_2610	0	0	0	0	0	0	0	0	0	0	0	0	0	0	0	0	0	0	0	0	0	0	0	0	0	0	4	0	0	0	k:Fungi,p:Glomeromycota,c:Glomeromycetes
OTU_2611	0	0	0	0	2	0	0	0	0	0	0	0	0	0	0	0	0	0	7	0	0	0	0	0	0	0	0	0	0	0	k:Fungi,p:Glomeromycota,c:Glomeromycetes
OTU_2612	0	0	0	0	1	0	0	0	0	0	0	0	0	0	0	0	0	0	0	0	0	0	0	0	2	0	8	0	0	0	k:Fungi,p:Glomeromycota,c:Glomeromycetes,o:Glomerales
OTU_2613	0	0	1	0	0	0	0	0	0	0	0	1	0	0	0	1	0	0	6	0	0	3	2	0	0	0	1	1	0	0	k:Fungi,p:Glomeromycota,c:Glomeromycetes
OTU_2614	0	0	0	0	0	0	0	0	0	0	0	0	0	0	0	0	0	0	0	0	0	0	0	0	0	0	0	2	0	3	k:Fungi,p:Glomeromycota,c:Glomeromycetes
OTU_2615	0	0	0	0	0	6	0	0	0	0	0	0	0	0	0	0	0	0	0	0	0	0	0	0	0	0	0	0	0	0	k:Fungi,p:Glomeromycota,c:Glomeromycetes,o:Paraglomerales
OTU_261	5	4	4	0	4	2	1	1	0	436	63	18	3	4	1	0	1	0	0	0	0	1	2	2	1	0	0	3	0	0	k:Fungi,p:Glomeromycota,c:Glomeromycetes
OTU_2616	0	1	1	0	0	0	7	0	0	38	38	0	1	3	0	0	0	0	0	0	0	1	0	0	0	0	0	0	0	0	k:Fungi,p:Glomeromycota,c:Glomeromycetes
OTU_2617	0	0	0	0	0	0	0	0	0	0	0	0	0	0	0	0	0	0	0	0	0	0	5	0	0	0	0	0	0	0	k:Fungi,p:Glomeromycota,c:Glomeromycetes
OTU_2618	0	0	0	0	0	0	0	0	0	0	0	1	0	0	0	0	0	4	0	0	0	0	0	0	0	0	0	0	0	0	k:Fungi,p:Glomeromycota,c:Glomeromycetes
OTU_2619	25	3	35	4	11	1	34	26	27	0	4	3	2	9	0	17	8	2	6	0	5	16	3	1	3	13	7	6	4	25	k:Fungi,p:Glomeromycota,c:Glomeromycetes
OTU_2620	0	0	0	0	0	0	0	0	5	0	0	1	0	0	0	0	0	0	0	0	0	0	0	0	0	0	0	0	0	0	k:Fungi,p:Glomeromycota,c:Glomeromycetes
OTU_2621	4	0	3	0	0	0	0	0	0	0	0	0	0	0	0	0	0	0	0	0	0	0	0	0	0	0	0	0	0	0	k:Fungi,p:Glomeromycota,c:Glomeromycetes,o:Paraglomerales
OTU_262	15	3	11	4	7	0	30	187	8	4	3	3	16	7	6	48	5	12	93	160	294	1	1	2	8	15	2	5	2	1	k:Fungi,p:Glomeromycota,c:Glomeromycetes
OTU_2622	0	9	0	0	0	0	0	0	0	0	0	0	0	0	0	0	1	0	0	0	0	0	0	0	0	4	0	1	0	0	k:Fungi,p:Glomeromycota,c:Glomeromycetes,o:Glomerales,f:Glomeraceae,g:Glomus
OTU_2623	0	0	0	0	0	0	0	0	0	0	0	0	0	0	0	0	0	0	0	0	0	0	0	0	0	0	0	6	0	0	k:Fungi,p:Glomeromycota,c:Glomeromycetes
OTU_2624	0	0	0	0	0	1	0	0	0	0	0	0	0	0	0	0	0	0	0	0	0	0	0	0	0	0	0	1	0	3	k:Fungi,p:Glomeromycota,c:Glomeromycetes,o:Paraglomerales
OTU_2625	0	0	0	0	0	0	0	0	0	0	0	0	0	0	0	0	0	0	0	0	0	0	0	0	0	0	0	6	0	0	k:Fungi,p:Glomeromycota,c:Glomeromycetes
OTU_2626	0	0	0	0	0	0	0	0	0	0	0	0	0	0	0	0	0	0	0	0	0	0	0	0	0	0	0	10	0	1	k:Fungi,p:Glomeromycota,c:Glomeromycetes
OTU_2627	0	0	0	0	0	0	2	3	0	0	0	0	0	2	0	0	0	0	0	0	1	0	0	0	2	0	0	0	0	0	k:Fungi,p:Glomeromycota,c:Glomeromycetes
OTU_2628	0	0	0	0	0	0	0	0	0	0	0	0	0	0	0	0	0	1	0	0	0	0	0	0	0	0	11	0	0	0	k:Fungi,p:Glomeromycota,c:Glomeromycetes
OTU_2629	0	0	0	0	0	0	0	0	3	0	0	0	0	0	0	0	0	0	0	0	0	0	0	0	0	4	0	4	0	0	k:Fungi,p:Glomeromycota,c:Glomeromycetes,o:Glomerales,f:Glomeraceae,g:Glomus
OTU_2630	0	4	1	0	2	1	0	12	1	0	0	1	4	0	0	0	0	0	0	0	0	0	0	0	3	0	0	0	1	0	k:Fungi,p:Glomeromycota,c:Glomeromycetes
OTU_263	0	8	2	60	13	18	168	8	6	38	34	72	23	78	50	31	104	12	35	5	49	26	67	51	5	15	31	13	10	18	k:Fungi,p:Glomeromycota,c:Glomeromycetes
OTU_2631	6	0	0	0	0	0	0	0	1	0	0	0	0	0	0	0	0	0	0	0	0	0	0	1	0	0	0	0	0	0	k:Fungi,p:Glomeromycota,c:Glomeromycetes
OTU_2632	0	1	0	0	0	2	22	3	6	1	1	0	25	1	2	5	1	3	3	1	1	12	2	0	1	12	8	1	1	1	k:Fungi,p:Glomeromycota,c:Glomeromycetes
OTU_2633	58	0	0	25	45	26	5	6	0	2	4	7	1	0	1	0	1	5	1	2	6	1	1	0	18	24	41	26	14	33	k:Fungi,p:Glomeromycota,c:Glomeromycetes
OTU_2634	0	0	0	0	0	0	0	4	0	0	0	1	0	0	0	0	0	0	0	0	0	0	0	0	0	0	0	0	0	0	k:Fungi,p:Glomeromycota,c:Glomeromycetes
OTU_2635	0	0	0	0	0	0	0	0	0	0	0	0	0	1	0	0	0	0	0	0	0	0	0	0	0	0	0	0	5	0	k:Fungi,p:Glomeromycota,c:Glomeromycetes
OTU_2636	3	1	2	0	1	4	3	0	1	0	0	2	0	0	2	0	0	0	0	0	1	0	0	0	6	0	0	0	0	3	k:Fungi,p:Glomeromycota,c:Glomeromycetes
OTU_2637	0	1	4	0	7	0	0	0	0	0	0	0	0	0	0	0	1	0	0	0	0	0	0	0	1	6	3	0	0	0	k:Fungi,p:Glomeromycota,c:Glomeromycetes
OTU_26	370	186	97	306	315	231	820	348	183	158	517	823	1043	742	186	538	1743	661	219	613	2018	324	1323	596	1044	535	545	407	1129	325	k:Fungi,p:Glomeromycota,c:Glomeromycetes
OTU_2638	0	0	0	0	0	4	0	0	0	0	0	0	0	0	0	0	0	0	0	0	0	0	0	0	0	0	0	0	0	0	k:Fungi,p:Glomeromycota,c:Glomeromycetes
OTU_2639	21	28	10	979	87	24	27	4	17	11	27	18	34	22	5	208	33	6750	15	36	27	31	29	23	39	27	66	20	32	10	k:Fungi,p:Glomeromycota,c:Glomeromycetes
OTU_2640	0	0	0	0	0	0	0	0	0	0	0	0	1	0	0	0	0	0	0	0	0	0	0	0	0	0	0	0	0	5	k:Fungi,p:Glomeromycota,c:Glomeromycetes
OTU_264	1	1	2	0	0	0	4	0	0	1	9	26	6	37	198	8	5	0	38	3	49	8	1	3	278	0	6	1	4	1	k:Fungi,p:Glomeromycota,c:Glomeromycetes
OTU_2641	61	11	36	79	120	119	57	91	84	163	21	47	14	21	17	70	88	58	27	56	21	29	48	64	55	106	16	42	256	136	k:Fungi,p:Glomeromycota,c:Glomeromycetes
OTU_2642	0	0	0	0	0	0	3	0	0	0	0	0	1	0	3	3	0	0	0	1	0	0	0	0	0	0	0	0	0	0	k:Fungi,p:Glomeromycota,c:Glomeromycetes
OTU_2643	0	0	0	0	0	0	0	0	0	0	0	0	0	0	0	0	0	0	3	2	0	0	0	0	0	0	0	4	0	0	k:Fungi,p:Glomeromycota,c:Glomeromycetes
OTU_2644	0	0	0	0	0	0	0	0	0	0	0	0	0	0	0	0	0	0	0	0	0	0	0	5	0	0	0	0	0	0	k:Fungi,p:Glomeromycota,c:Glomeromycetes
OTU_2645	0	0	0	1	0	0	0	0	0	0	0	0	0	0	0	0	0	0	0	0	0	0	0	0	3	0	0	0	0	0	k:Fungi,p:Glomeromycota,c:Glomeromycetes
OTU_2646	0	0	0	0	0	0	0	0	0	0	0	0	0	0	0	0	0	0	0	0	0	0	0	4	0	0	0	0	0	0	k:Fungi,p:Glomeromycota,c:Glomeromycetes
OTU_2647	0	0	0	0	0	0	0	0	0	5	3	0	0	0	0	0	0	0	0	0	0	0	0	0	0	0	0	0	0	0	k:Fungi,p:Glomeromycota,c:Glomeromycetes
OTU_2648	0	0	0	0	0	0	0	0	0	0	0	0	0	0	0	0	0	0	1	0	0	0	0	0	0	0	0	0	7	0	k:Fungi,p:Glomeromycota,c:Glomeromycetes
OTU_2649	0	0	0	0	0	0	0	0	0	0	0	0	0	0	0	0	0	0	0	0	0	0	0	4	0	0	0	0	0	0	k:Fungi,p:Glomeromycota,c:Glomeromycetes
OTU_2650	0	0	0	0	0	1	0	7	0	0	0	0	0	0	3	0	2	0	0	0	0	0	3	0	0	5	2	0	0	0	k:Fungi,p:Glomeromycota,c:Glomeromycetes
OTU_2651	0	0	0	0	0	0	0	0	0	0	0	0	0	0	0	0	0	0	0	0	0	0	0	0	4	0	0	0	0	0	k:Fungi,p:Glomeromycota,c:Glomeromycetes
OTU_265	1	2	0	5	19	6	47	53	2	1	5	23	107	4	9	2	2	2	1	103	13	19	1	0	13	103	6	0	17	11	k:Fungi,p:Glomeromycota,c:Glomeromycetes
OTU_2652	0	0	0	0	0	0	0	0	0	0	0	0	0	0	0	0	0	1	0	0	0	0	0	0	0	0	0	0	5	0	k:Fungi,p:Glomeromycota,c:Glomeromycetes,o:Glomerales
OTU_2653	0	4	0	0	0	31	0	0	0	0	0	0	0	0	0	1	0	106	0	0	0	0	0	0	4	4	7	12	28	0	k:Fungi,p:Glomeromycota,c:Glomeromycetes
OTU_2654	9	2	3	4	923	640	1469	94	11	4	20	33	0	0	10	8	0	1	4	8	11	0	0	9	3	1330	49	414	44	20	k:Fungi,p:Glomeromycota,c:Glomeromycetes
OTU_2655	0	0	0	0	0	0	0	0	0	0	0	0	0	0	0	0	0	0	0	0	0	0	0	4	0	0	0	0	0	0	k:Fungi,p:Glomeromycota,c:Glomeromycetes
OTU_2656	0	0	1	0	0	0	0	1	0	1	0	1	2	0	0	0	3	0	0	8	0	1	0	0	0	0	17	0	0	0	k:Fungi,p:Glomeromycota,c:Glomeromycetes
OTU_2657	0	0	0	0	0	0	4	2	6	1	0	1	0	0	0	0	0	1	0	0	0	0	0	0	0	0	0	0	0	0	k:Fungi,p:Glomeromycota,c:Glomeromycetes
OTU_2658	0	0	0	0	0	0	0	0	0	0	0	0	0	0	0	0	0	0	0	0	0	0	0	0	0	0	2	2	0	0	k:Fungi,p:Glomeromycota,c:Glomeromycetes,o:Glomerales
OTU_2659	0	0	1	2	6	0	0	0	0	0	1	0	0	0	0	0	0	0	0	0	0	0	0	0	0	0	0	0	0	0	k:Fungi,p:Glomeromycota,c:Glomeromycetes
OTU_2660	0	0	0	0	0	0	0	0	0	1	0	0	0	1	0	0	0	0	0	0	0	0	0	0	4	0	0	0	0	0	k:Fungi,p:Glomeromycota,c:Glomeromycetes
OTU_2661	0	0	0	0	0	0	0	0	0	0	0	0	0	0	0	0	0	0	0	0	0	0	0	0	0	0	5	0	0	0	k:Fungi,p:Glomeromycota,c:Glomeromycetes,o:Glomerales
OTU_2662	0	0	1	0	0	0	0	0	0	0	0	1	1	0	0	0	1	2	0	3	4	0	0	0	0	0	0	0	1	0	k:Fungi,p:Glomeromycota,c:Glomeromycetes
OTU_266	2	0	1	3	2	0	8	15	4	53	155	19	28	33	1	0	140	34	0	2	13	58	13	19	28	10	5	3	1	6	k:Fungi,p:Glomeromycota,c:Glomeromycetes
OTU_2663	0	0	0	0	0	0	0	0	0	0	0	0	0	0	0	0	0	0	0	0	0	0	0	0	0	5	0	0	0	0	k:Fungi,p:Glomeromycota,c:Glomeromycetes
OTU_2664	0	0	0	0	0	0	0	0	0	0	8	0	0	0	0	0	0	0	0	0	0	0	0	0	0	0	0	0	0	0	k:Fungi,p:Glomeromycota,c:Glomeromycetes
OTU_2665	0	0	0	0	0	0	0	0	0	0	0	0	0	0	0	0	0	0	0	0	0	0	0	0	0	0	0	4	0	0	k:Fungi,p:Glomeromycota,c:Glomeromycetes
OTU_2666	0	0	0	0	0	0	0	0	0	0	0	0	0	0	0	0	0	0	0	0	0	0	0	0	0	0	9	0	0	0	k:Fungi,p:Glomeromycota,c:Glomeromycetes
OTU_2667	0	0	0	0	0	0	0	0	0	0	0	0	0	0	0	0	0	0	0	6	3	0	0	0	0	0	0	0	0	0	k:Fungi,p:Glomeromycota,c:Glomeromycetes
OTU_2668	0	0	0	0	0	0	3	0	0	0	0	0	0	4	0	0	0	0	0	0	0	0	0	0	0	0	0	0	0	0	k:Fungi,p:Glomeromycota,c:Glomeromycetes,o:Paraglomerales,f:Paraglomeraceae,g:Paraglomus,s:Alguacil12a_Para_1
OTU_2669	0	0	0	0	0	0	0	0	0	0	0	0	0	0	0	0	0	0	0	0	0	0	0	0	4	0	0	0	0	0	k:Fungi,p:Glomeromycota,c:Glomeromycetes
OTU_2670	0	0	10	0	0	0	0	0	0	0	0	0	0	0	0	0	0	0	0	0	0	0	0	0	0	0	0	0	0	0	k:Fungi,p:Glomeromycota,c:Glomeromycetes,o:Glomerales,f:Glomeraceae,g:Glomus,s:ORVIN_GLO3E
OTU_267	0	2	2	0	1	1	4	0	1	0	0	0	0	0	0	0	0	0	0	2	3	1	0	0	1	0	0	0	1	528	k:Fungi,p:Glomeromycota,c:Glomeromycetes
OTU_2671	0	4	0	0	0	0	0	0	0	0	0	0	0	0	0	0	0	0	0	0	0	0	0	0	0	0	0	0	0	0	k:Fungi,p:Glomeromycota,c:Glomeromycetes
OTU_2672	0	0	0	0	3	0	2	1	1	0	7	0	1	6	0	0	0	0	2	0	0	5	0	4	0	1	0	0	0	0	k:Fungi,p:Glomeromycota,c:Glomeromycetes,o:Paraglomerales,f:Paraglomeraceae,g:Paraglomus
OTU_2673	0	0	0	0	0	0	0	0	0	0	0	0	0	0	0	0	0	0	2	0	0	0	0	0	1	0	1	0	10	10	k:Fungi,p:Glomeromycota,c:Glomeromycetes
OTU_2674	0	0	0	0	0	0	0	0	0	0	4	0	0	0	1	0	0	0	0	0	0	0	0	0	0	0	0	0	0	0	k:Fungi,p:Glomeromycota,c:Glomeromycetes
OTU_2675	0	0	0	0	0	0	0	1	0	2	0	0	0	13	0	0	0	0	0	0	0	0	0	0	0	0	0	0	0	0	k:Fungi,p:Glomeromycota,c:Glomeromycetes
OTU_2676	0	0	0	0	0	0	0	0	0	0	0	0	0	0	0	0	0	0	0	0	0	0	0	0	0	0	5	0	0	0	k:Fungi,p:Glomeromycota,c:Glomeromycetes
OTU_2677	1	1	0	0	0	1	0	2	3	0	2	0	0	0	0	0	0	0	1	0	0	95	0	0	3	0	2	1	0	0	k:Fungi,p:Glomeromycota,c:Glomeromycetes
OTU_2678	0	0	0	0	0	0	0	0	0	7	0	0	0	0	0	0	0	0	0	0	0	0	0	0	0	0	0	0	0	0	k:Fungi,p:Glomeromycota,c:Glomeromycetes
OTU_2679	0	1	0	0	0	0	0	0	0	0	0	0	0	0	0	0	0	0	0	8	0	0	0	0	0	0	0	0	0	0	k:Fungi,p:Glomeromycota,c:Glomeromycetes
OTU_2680	0	0	0	0	0	0	0	0	0	0	0	0	0	0	0	0	0	0	0	0	0	0	0	0	0	0	4	0	0	0	k:Fungi,p:Glomeromycota,c:Glomeromycetes
OTU_2681	0	4	5	0	0	0	1	0	0	0	0	0	0	0	0	0	0	0	0	0	0	0	0	0	0	0	0	0	0	0	k:Fungi,p:Glomeromycota,c:Glomeromycetes
OTU_2682	0	0	0	0	0	0	0	0	0	0	0	0	14	2	0	0	0	0	0	0	0	0	0	0	0	0	9	1	0	0	k:Fungi,p:Glomeromycota,c:Glomeromycetes
OTU_2683	1	1	1	3	3	2	48	36	252	53	115	2	0	0	1	4	5	1	1	2	0	1	5	1	0	1	0	4	8	9	k:Fungi,p:Glomeromycota,c:Glomeromycetes,o:Glomerales,f:Glomeraceae,g:Glomus
OTU_2684	0	0	0	0	0	0	0	0	0	0	0	0	0	0	0	0	0	0	2	0	0	0	0	0	1	4	0	0	1	2	k:Fungi,p:Glomeromycota,c:Glomeromycetes
OTU_2685	0	0	0	0	0	0	0	0	0	0	0	4	0	0	0	0	0	0	0	0	0	0	0	0	0	0	0	0	0	0	k:Fungi,p:Glomeromycota,c:Glomeromycetes
OTU_268	5	76	6	0	3	2	4	0	4	2	4	3	1	4	3	2	3	3	2	1	2	2	1	1	462	6	9	3	1	0	k:Fungi,p:Glomeromycota,c:Glomeromycetes
OTU_2686	0	0	0	0	0	0	0	0	0	0	0	0	7	3	0	0	0	0	0	0	0	0	0	0	0	0	0	0	1	0	k:Fungi,p:Glomeromycota,c:Glomeromycetes
OTU_2687	0	0	0	0	0	0	1	0	0	0	5	0	0	0	0	0	0	0	0	0	0	3	2	2	0	0	0	0	0	0	k:Fungi,p:Glomeromycota,c:Glomeromycetes
OTU_2688	0	0	0	0	0	0	0	0	0	0	0	0	0	0	0	0	0	0	9	0	0	0	0	0	0	0	0	0	0	0	k:Fungi,p:Glomeromycota,c:Glomeromycetes,o:Paraglomerales,f:Paraglomeraceae,g:Paraglomus
OTU_2689	0	0	1	0	0	0	0	3	0	28	59	10	5	6	0	1	4	1	0	0	0	0	0	1	1	0	0	0	0	0	k:Fungi,p:Glomeromycota,c:Glomeromycetes
OTU_2690	0	0	0	4	0	0	0	0	0	0	0	0	0	0	0	0	0	0	0	0	0	0	0	0	0	0	0	0	0	0	k:Fungi,p:Glomeromycota,c:Glomeromycetes
OTU_2691	0	0	0	18	11	0	2	0	2	7	43	12	0	7	5	2	0	2	0	1	2	0	10	60	5	0	3	2	1	1	k:Fungi,p:Glomeromycota,c:Glomeromycetes
OTU_2692	0	0	0	0	0	0	0	0	0	0	0	4	0	0	0	0	0	0	0	0	0	0	0	0	0	0	0	0	0	0	k:Fungi,p:Glomeromycota,c:Glomeromycetes
OTU_269	2	0	4	19	14	8	6	27	12	15	6	26	171	44	29	34	1	32	9	61	64	27	3	27	6	1	2	10	24	13	k:Fungi,p:Glomeromycota,c:Glomeromycetes
OTU_2693	0	0	0	0	0	0	0	0	0	0	0	0	0	0	0	6	0	0	0	0	0	0	0	0	0	0	0	0	0	0	k:Fungi,p:Glomeromycota,c:Glomeromycetes
OTU_2694	0	0	0	0	0	0	0	0	0	0	0	0	0	0	0	0	0	0	0	0	0	0	0	0	0	0	0	0	0	4	k:Fungi,p:Glomeromycota,c:Glomeromycetes
OTU_2695	0	0	0	0	0	0	0	0	0	0	0	0	0	0	1	0	0	0	0	1	0	0	3	0	0	0	0	0	0	0	k:Fungi,p:Glomeromycota,c:Glomeromycetes
OTU_2696	0	0	0	0	0	0	0	0	0	0	0	0	0	0	0	0	0	0	0	0	3	0	0	0	0	0	0	4	0	0	k:Fungi,p:Glomeromycota,c:Glomeromycetes
OTU_2697	0	0	0	0	0	0	0	0	0	0	0	0	0	0	0	0	0	0	0	0	0	0	0	0	0	0	0	2	0	3	k:Fungi,p:Glomeromycota,c:Glomeromycetes
OTU_2698	2	0	2	0	0	0	0	0	0	0	0	5	1	1	0	0	0	0	0	0	0	0	0	0	0	0	0	0	0	0	k:Fungi,p:Glomeromycota,c:Glomeromycetes
OTU_2699	23	0	8	33	57	57	19	0	2	2	3	5	2	4	7	21	74	26	22	17	15	27	26	3	113	134	46	27	74	55	k:Fungi,p:Glomeromycota,c:Glomeromycetes,o:Glomerales
OTU_270	0	1	3	20	30	21	0	3	6	1	3	2	0	6	1	1	1	18	1	0	2	3	3	3	2	10	5	37	355	14	k:Fungi,p:Glomeromycota,c:Glomeromycetes,o:Paraglomerales,f:Paraglomeraceae,g:Paraglomus
OTU_2700	1	33	5	11	8	5	1	1	3	2	3	3	6	3	0	0	0	3	0	0	0	0	0	6	0	3	6	26	5	1	k:Fungi,p:Glomeromycota,c:Glomeromycetes
OTU_2701	0	0	0	0	0	0	0	0	0	0	0	0	0	0	0	0	0	0	0	0	4	0	0	0	0	0	0	0	0	0	k:Fungi,p:Glomeromycota,c:Glomeromycetes
OTU_2702	0	0	0	0	0	0	0	0	0	0	0	0	0	0	0	0	0	0	4	0	0	0	0	0	0	1	0	0	0	0	k:Fungi,p:Glomeromycota,c:Glomeromycetes
OTU_2703	0	0	0	0	0	0	0	1	2	0	0	7	1	0	0	0	0	0	27	0	0	0	0	0	0	0	2	0	0	0	k:Fungi,p:Glomeromycota,c:Glomeromycetes,o:Glomerales
OTU_2704	0	0	0	0	0	0	0	0	0	0	0	0	0	0	0	0	0	0	0	0	0	0	0	0	0	0	4	0	0	0	k:Fungi,p:Glomeromycota,c:Glomeromycetes
OTU_2705	1	0	0	0	0	1	0	6	0	0	0	1	5	0	0	0	0	0	0	0	0	8	1	0	0	0	1	0	0	0	k:Fungi,p:Glomeromycota,c:Glomeromycetes
OTU_2706	0	0	3	0	0	0	0	0	0	9	0	1	0	0	0	0	0	0	0	0	0	0	0	0	0	0	0	0	0	0	k:Fungi,p:Glomeromycota,c:Glomeromycetes
OTU_2707	1	0	0	0	0	0	0	0	0	0	0	4	0	0	0	0	0	0	0	0	0	0	0	0	0	0	0	0	0	0	k:Fungi,p:Glomeromycota,c:Glomeromycetes,o:Glomerales,f:Glomeraceae
OTU_2708	0	0	0	2	0	2	0	0	5	0	0	1	0	9	0	0	0	0	0	0	0	0	0	0	0	0	2	0	0	0	k:Fungi,p:Glomeromycota,c:Glomeromycetes
OTU_2709	0	3	0	0	0	0	0	0	0	7	0	0	0	0	0	0	0	0	0	0	0	0	0	0	0	0	0	0	0	0	k:Fungi,p:Glomeromycota,c:Glomeromycetes
OTU_2710	0	0	0	1	0	0	0	0	0	0	0	0	0	0	0	0	0	0	0	0	0	0	0	0	0	0	6	0	0	0	k:Fungi,p:Glomeromycota,c:Glomeromycetes,o:Glomerales
OTU_271	0	0	3	20	101	48	3	186	24	0	1	1	0	3	0	2	0	0	4	8	8	2	0	0	0	2	2	50	37	56	k:Fungi,p:Glomeromycota,c:Glomeromycetes
OTU_2711	21	3	1	5	10	13	5	8	1	3	0	0	0	54	1	0	2	17	5	0	1	0	1	0	173	0	2	2	46	6	k:Fungi,p:Glomeromycota,c:Glomeromycetes,o:Paraglomerales,f:Paraglomeraceae,g:Paraglomus
OTU_2712	0	1	0	0	0	2	0	0	0	0	0	0	0	0	0	4	0	0	0	0	0	0	0	0	7	0	0	0	0	0	k:Fungi,p:Glomeromycota,c:Glomeromycetes
OTU_2713	0	0	0	1	0	0	1	0	0	0	0	0	0	0	0	5	0	0	0	0	0	0	3	1	0	0	1	0	0	0	k:Fungi,p:Glomeromycota,c:Glomeromycetes
OTU_2714	2	7	3	3	3	0	1	4	1	4	2	3	0	6	10	6	6	11	3	2	3	1	0	0	12	29	26	13	4	2	k:Fungi,p:Glomeromycota,c:Glomeromycetes
OTU_2715	0	0	0	0	0	0	0	0	0	0	0	0	0	0	0	0	0	0	0	0	0	0	0	0	0	0	8	0	0	0	k:Fungi,p:Glomeromycota,c:Glomeromycetes
OTU_2716	0	0	0	0	0	0	0	0	0	0	4	0	0	0	0	0	0	0	0	1	0	0	0	0	0	0	0	0	0	0	k:Fungi,p:Glomeromycota,c:Glomeromycetes
OTU_2717	1	2	0	1	0	0	0	0	0	0	0	1	0	0	0	0	0	2	0	1	4	0	0	0	0	1	4	0	0	0	k:Fungi,p:Glomeromycota,c:Glomeromycetes
OTU_2718	0	0	0	0	0	0	0	0	0	0	0	0	0	0	0	0	5	0	0	0	0	0	0	0	0	0	0	0	0	0	k:Fungi,p:Glomeromycota,c:Glomeromycetes
OTU_27	1859	503	2685	68	204	205	465	479	210	57	28	112	187	778	475	212	205	1175	196	221	636	227	91	67	89	339	140	117	78	76	k:Fungi,p:Glomeromycota,c:Glomeromycetes
OTU_2719	0	0	0	0	0	0	0	0	0	0	0	0	0	0	0	0	0	0	0	0	0	0	4	0	0	0	0	0	0	0	k:Fungi,p:Glomeromycota,c:Glomeromycetes
OTU_2720	0	4	0	0	0	0	0	0	0	0	0	0	0	0	0	5	6	0	0	3	0	0	0	0	2	0	0	0	0	0	k:Fungi,p:Glomeromycota,c:Glomeromycetes,o:Glomerales
OTU_2721	0	0	0	0	0	0	0	0	0	0	0	0	0	2	1	0	0	0	0	0	0	0	3	0	0	0	0	0	0	0	k:Fungi,p:Glomeromycota,c:Glomeromycetes
OTU_2722	0	0	0	0	0	0	0	0	6	0	0	0	0	0	0	0	0	0	0	0	0	0	0	0	1	0	0	0	0	0	k:Fungi,p:Glomeromycota,c:Glomeromycetes
OTU_2723	0	0	0	0	8	14	0	32	1	0	0	0	0	15	0	0	1	0	0	0	0	24	10	0	2	1	0	3	1	0	k:Fungi,p:Glomeromycota,c:Glomeromycetes
OTU_2724	0	0	0	0	0	0	0	3	0	0	0	0	0	0	0	0	0	0	0	0	0	0	0	0	0	0	0	0	3	1	k:Fungi,p:Glomeromycota,c:Glomeromycetes
OTU_2725	0	0	0	0	0	0	0	0	0	0	0	0	0	0	0	0	0	0	0	0	0	0	0	0	0	0	0	2	4	0	k:Fungi,p:Glomeromycota,c:Glomeromycetes
OTU_272	59	58	66	7	18	7	13	57	33	56	28	80	12	31	9	39	25	35	39	23	31	15	24	110	7	20	9	13	25	16	k:Fungi,p:Glomeromycota,c:Glomeromycetes
OTU_2726	0	0	0	0	4	0	0	0	0	0	2	0	0	0	0	0	0	0	0	0	0	0	0	0	0	0	0	0	0	0	k:Fungi,p:Glomeromycota,c:Glomeromycetes
OTU_2727	4	0	0	0	0	0	0	0	0	0	0	0	0	0	0	0	0	0	0	0	0	0	0	0	0	0	0	0	0	0	k:Fungi,p:Glomeromycota,c:Glomeromycetes
OTU_2728	0	0	0	0	0	0	0	0	0	0	0	0	0	0	0	0	0	0	0	0	0	0	0	0	5	0	4	2	0	0	k:Fungi,p:Glomeromycota,c:Glomeromycetes
OTU_2729	0	0	0	0	0	0	0	0	0	0	0	0	0	0	0	0	0	0	4	0	0	0	0	0	0	0	0	0	0	0	k:Fungi,p:Glomeromycota,c:Glomeromycetes
OTU_2730	0	0	0	6	4	0	0	0	0	0	0	0	0	0	0	0	0	0	0	0	0	0	0	0	0	0	0	0	0	0	k:Fungi,p:Glomeromycota,c:Glomeromycetes,o:Paraglomerales
OTU_273	0	14	0	27	66	61	20	16	1	3	5	4	6	0	12	6	6	3	1	6	0	1	0	6	23	66	43	39	99	58	k:Fungi,p:Glomeromycota,c:Glomeromycetes
OTU_2731	0	0	0	0	0	0	0	0	3	0	0	0	0	0	0	1	0	2	0	0	0	0	0	0	0	5	0	0	0	1	k:Fungi,p:Glomeromycota,c:Glomeromycetes
OTU_2732	0	5	0	1	8	1	0	0	0	1	0	0	0	0	0	0	0	0	0	4	0	14	3	0	1	0	4	0	2	11	k:Fungi,p:Glomeromycota,c:Glomeromycetes
OTU_2733	0	0	0	0	0	0	0	0	4	0	0	0	0	0	0	0	0	0	0	0	0	0	0	0	0	0	0	0	0	0	k:Fungi,p:Glomeromycota,c:Glomeromycetes
OTU_2734	0	0	0	1	8	0	0	0	0	0	0	0	0	0	0	0	0	0	0	0	0	0	0	0	0	0	0	0	0	1	k:Fungi,p:Glomeromycota,c:Glomeromycetes
OTU_2735	0	0	0	0	0	0	0	0	0	0	0	0	0	0	0	0	0	0	0	0	0	1	0	0	4	0	0	0	0	0	k:Fungi,p:Glomeromycota,c:Glomeromycetes
OTU_2736	0	0	0	0	4	0	0	0	0	0	0	0	0	0	0	0	0	0	0	0	0	0	0	0	0	0	0	0	0	0	k:Fungi,p:Glomeromycota,c:Glomeromycetes
OTU_2737	0	0	0	0	0	0	0	0	0	0	0	0	0	0	0	0	0	0	0	0	0	0	0	0	0	0	0	0	5	1	k:Fungi,p:Glomeromycota,c:Glomeromycetes
OTU_2738	0	0	0	0	0	0	0	0	0	0	0	0	0	0	0	0	0	0	1	5	0	0	0	0	0	0	0	0	0	0	k:Fungi,p:Glomeromycota,c:Glomeromycetes
OTU_2739	0	0	0	0	0	0	0	0	0	0	0	0	0	0	0	0	0	0	0	0	0	0	0	0	0	14	0	0	0	0	k:Fungi,p:Glomeromycota,c:Glomeromycetes
OTU_2740	0	0	0	0	0	0	0	0	0	3	2	0	0	0	0	0	0	0	0	0	0	0	0	0	0	0	0	0	0	0	k:Fungi,p:Glomeromycota,c:Glomeromycetes
OTU_2741	0	0	0	0	0	0	0	0	0	0	0	0	0	0	0	0	0	0	0	0	0	0	0	0	0	0	1	0	3	0	k:Fungi,p:Glomeromycota,c:Glomeromycetes
OTU_274	184	13	305	11	213	198	5	7	8	25	29	19	9	2	10	5	3	2	2	6	3	0	4	0	7	10	3	10	6	17	k:Fungi,p:Glomeromycota,c:Glomeromycetes
OTU_2742	0	0	0	0	0	0	0	0	0	0	0	0	0	0	0	0	0	0	0	0	4	0	0	0	0	0	0	0	0	0	k:Fungi,p:Glomeromycota,c:Glomeromycetes
OTU_2743	0	0	0	0	0	0	0	0	0	0	0	0	0	0	0	0	0	1	0	5	0	0	0	0	2	0	2	0	0	0	k:Fungi,p:Glomeromycota,c:Glomeromycetes
OTU_2744	0	0	0	0	0	0	0	4	0	0	0	0	0	0	0	0	0	0	0	0	0	0	0	0	0	0	0	0	0	0	k:Fungi,p:Glomeromycota,c:Glomeromycetes
OTU_2745	0	0	0	0	0	0	0	0	0	0	0	0	0	0	0	0	0	4	0	1	2	0	0	0	0	0	0	0	0	0	k:Fungi,p:Glomeromycota,c:Glomeromycetes
OTU_2746	3	7	13	5	16	3	15	113	49	63	170	50	20	31	1	20	6	0	0	4	0	421	137	41	10	5	16	2	5	3	k:Fungi,p:Glomeromycota,c:Glomeromycetes
OTU_2747	0	0	0	0	0	0	0	0	2	0	0	0	0	0	0	0	0	0	0	2	0	0	0	0	0	1	2	0	0	0	k:Fungi,p:Glomeromycota,c:Glomeromycetes
OTU_2748	1	0	0	0	0	0	0	0	0	0	0	0	0	0	0	0	0	0	7	0	1	0	0	0	0	0	0	2	0	0	k:Fungi,p:Glomeromycota,c:Glomeromycetes,o:Paraglomerales,f:Paraglomeraceae,g:Paraglomus
OTU_2749	0	0	0	0	0	0	0	0	3	0	0	3	0	0	0	0	0	0	0	0	0	0	0	0	0	0	0	0	0	0	k:Fungi,p:Glomeromycota,c:Glomeromycetes
OTU_2750	0	0	0	0	0	0	0	1	0	0	0	0	0	0	0	3	0	0	0	0	0	0	0	0	0	0	0	0	0	2	k:Fungi,p:Glomeromycota,c:Glomeromycetes
OTU_2751	0	4	0	0	0	0	4	5	0	41	5	8	0	2	0	0	0	0	0	0	0	0	4	4	0	2	0	0	2	0	k:Fungi,p:Glomeromycota,c:Glomeromycetes,o:Glomerales
OTU_275	145	39	26	38	52	6	13	21	6	11	15	34	9	16	3	8	2	3	4	18	3	31	0	6	60	22	46	12	29	60	k:Fungi,p:Glomeromycota,c:Glomeromycetes
OTU_2752	0	0	0	0	0	0	0	0	0	0	5	0	0	0	0	0	0	0	0	0	0	0	0	0	0	0	0	0	0	0	k:Fungi,p:Glomeromycota,c:Glomeromycetes
OTU_2753	0	0	0	0	0	0	0	0	3	0	0	0	0	0	0	0	0	1	0	0	0	0	0	0	0	0	0	0	0	0	k:Fungi,p:Glomeromycota,c:Glomeromycetes
OTU_2754	0	0	0	0	0	0	4	0	0	0	0	3	0	0	0	0	0	0	0	0	0	0	0	0	0	0	0	8	0	0	k:Fungi,p:Glomeromycota,c:Glomeromycetes
OTU_2755	0	2	0	0	0	0	0	0	0	0	4	0	0	0	0	0	0	0	0	0	0	0	0	0	0	0	0	0	0	0	k:Fungi,p:Glomeromycota,c:Glomeromycetes
OTU_2756	0	0	0	0	0	0	0	0	0	0	0	0	0	0	0	0	0	0	0	0	0	0	0	0	0	0	0	0	0	7	k:Fungi,p:Glomeromycota,c:Glomeromycetes
OTU_2757	0	0	0	0	0	0	0	0	0	0	0	0	0	0	0	0	3	2	0	0	0	0	0	0	0	0	0	0	0	0	k:Fungi,p:Glomeromycota,c:Glomeromycetes
OTU_2758	1	0	0	0	0	0	0	0	0	0	0	0	0	0	0	0	0	0	0	0	0	0	0	0	55	9	0	0	0	0	k:Fungi,p:Glomeromycota,c:Glomeromycetes
OTU_2759	0	0	0	0	0	0	0	0	0	0	0	0	0	0	0	0	0	0	0	0	0	0	0	11	0	0	0	0	0	0	k:Fungi,p:Glomeromycota,c:Glomeromycetes
OTU_2760	0	0	0	0	0	0	1	0	0	0	0	0	0	0	1	0	0	0	0	0	0	0	0	8	0	3	0	0	0	0	k:Fungi,p:Glomeromycota,c:Glomeromycetes
OTU_276	0	11	0	8	4	1	23	26	10	52	54	30	72	22	1	17	6	15	4	44	24	159	26	20	81	25	44	7	7	4	k:Fungi,p:Glomeromycota,c:Glomeromycetes
OTU_2761	0	0	0	0	0	0	0	0	0	0	0	4	8	0	0	1	0	0	0	0	0	0	0	0	0	0	0	1	0	3	k:Fungi,p:Glomeromycota,c:Glomeromycetes
OTU_2762	0	0	0	0	0	0	0	0	0	0	0	2	0	0	2	0	0	0	0	0	2	0	1	1	0	0	0	0	0	0	k:Fungi,p:Glomeromycota,c:Glomeromycetes
OTU_2763	0	0	0	0	0	0	0	0	2	1	0	0	0	0	0	0	0	0	0	0	0	1	0	0	0	0	0	0	0	0	k:Fungi,p:Glomeromycota,c:Glomeromycetes
OTU_2764	0	0	0	0	0	0	0	0	0	0	0	0	0	0	0	0	0	0	0	0	0	0	0	0	0	0	0	5	0	0	k:Fungi,p:Glomeromycota,c:Glomeromycetes,o:Paraglomerales
OTU_2765	0	0	0	0	0	0	0	0	0	0	2	0	0	0	0	0	0	0	0	0	0	1	2	0	0	0	0	0	0	0	k:Fungi,p:Glomeromycota,c:Glomeromycetes
OTU_2766	0	0	0	0	0	0	0	0	0	0	4	0	0	0	0	0	0	0	0	0	0	0	0	0	0	0	0	0	0	0	k:Fungi,p:Glomeromycota,c:Glomeromycetes
OTU_2767	0	0	0	0	0	0	0	0	0	0	4	1	1	0	0	0	0	0	0	0	0	0	0	4	0	0	1	0	0	0	k:Fungi,p:Glomeromycota,c:Glomeromycetes
OTU_2768	0	0	0	0	1	0	0	0	0	0	0	0	5	6	0	0	0	0	0	0	0	0	0	0	0	0	0	0	0	0	k:Fungi,p:Glomeromycota,c:Glomeromycetes
OTU_2769	0	0	0	0	0	0	0	0	0	0	0	0	0	0	0	0	0	0	0	0	0	0	0	0	4	0	0	0	0	0	k:Fungi,p:Glomeromycota,c:Glomeromycetes
OTU_2770	0	0	0	0	0	0	0	1	7	0	0	0	1	0	0	0	0	0	0	0	0	0	0	0	0	0	0	0	0	4	k:Fungi,p:Glomeromycota,c:Glomeromycetes
OTU_2771	0	0	0	3	2	0	0	0	0	0	0	0	0	0	0	0	0	0	0	0	0	0	0	0	0	0	0	0	0	0	k:Fungi,p:Glomeromycota,c:Glomeromycetes
OTU_2772	0	0	0	0	0	1	0	0	0	0	0	0	0	0	0	0	0	0	0	0	2	0	0	0	1	2	0	0	5	0	k:Fungi,p:Glomeromycota,c:Glomeromycetes
OTU_2773	0	0	0	0	0	0	0	0	0	0	0	1	0	4	0	0	0	0	0	0	1	10	0	0	0	0	0	0	0	0	k:Fungi,p:Glomeromycota,c:Glomeromycetes
OTU_2774	0	0	0	0	0	0	0	0	0	0	1	0	0	0	0	0	0	0	0	0	0	0	0	0	6	0	0	0	0	0	k:Fungi,p:Glomeromycota,c:Glomeromycetes
OTU_277	4	3	2	2	6	5	13	0	1	1	9	55	13	2	4	2	510	28	41	2	3	24	6	5	15	4	9	59	122	13	k:Fungi,p:Glomeromycota,c:Glomeromycetes
OTU_2775	0	0	0	0	0	0	0	0	0	0	0	0	0	0	0	0	9	1	0	1	0	0	0	0	1	0	0	0	0	1	k:Fungi,p:Glomeromycota,c:Glomeromycetes
OTU_2776	0	0	0	0	0	0	0	0	0	0	0	1	1	0	0	3	6	0	0	0	0	2	0	0	0	0	3	0	2	0	k:Fungi,p:Glomeromycota,c:Glomeromycetes
OTU_2777	0	0	0	0	0	0	0	0	0	0	0	0	0	4	0	0	0	0	0	0	0	0	0	0	0	0	0	0	0	0	k:Fungi,p:Glomeromycota,c:Glomeromycetes
OTU_2778	0	0	1	0	1	0	0	1	3	0	0	0	0	1	0	68	19	33	0	1	1	0	0	0	1	13	3	0	26	0	k:Fungi,p:Glomeromycota,c:Glomeromycetes,o:Paraglomerales
OTU_2779	0	0	0	1	4	4	0	0	0	0	0	0	0	0	0	0	0	0	0	0	0	0	0	0	0	0	1	2	0	0	k:Fungi,p:Glomeromycota,c:Glomeromycetes
OTU_2780	0	0	1	5	0	0	0	0	0	36	9	0	0	1	0	0	0	2	0	0	0	1	2	0	0	0	0	0	0	0	k:Fungi,p:Glomeromycota,c:Glomeromycetes,o:Glomerales
OTU_2781	0	0	0	0	0	0	0	0	0	1	0	0	12	0	0	0	0	0	0	0	0	2	0	0	0	0	0	1	0	1	k:Fungi,p:Glomeromycota,c:Glomeromycetes
OTU_2782	0	0	0	2	0	0	0	0	0	2	0	0	0	0	0	0	0	0	0	0	0	0	0	0	0	0	0	2	1	0	k:Fungi,p:Glomeromycota,c:Glomeromycetes
OTU_278	2	1	0	16	11	3	13	76	54	53	138	34	107	129	7	15	39	32	20	28	38	88	101	26	129	20	109	0	16	11	k:Fungi,p:Glomeromycota,c:Glomeromycetes
OTU_2783	0	0	0	0	0	0	0	0	0	0	1	0	1	0	0	0	6	0	0	0	0	0	0	0	0	0	0	0	0	0	k:Fungi,p:Glomeromycota,c:Glomeromycetes
OTU_2784	0	0	0	0	0	0	0	0	0	0	0	0	0	0	0	0	0	0	0	0	0	0	0	0	0	0	0	0	0	4	k:Fungi,p:Glomeromycota,c:Glomeromycetes
OTU_2785	0	6	0	0	0	0	0	0	0	0	0	1	0	0	0	0	0	4	0	0	0	0	0	0	0	2	0	0	0	3	k:Fungi,p:Glomeromycota,c:Glomeromycetes
OTU_2786	0	0	0	3	6	0	0	0	0	0	0	0	0	0	0	0	0	0	0	0	0	0	0	0	0	0	0	0	0	0	k:Fungi,p:Glomeromycota,c:Glomeromycetes
OTU_2787	0	0	0	0	0	0	0	0	0	8	0	0	0	0	0	0	0	0	0	0	0	0	0	0	0	0	0	0	0	0	k:Fungi,p:Glomeromycota,c:Glomeromycetes
OTU_2788	0	0	0	1	0	0	0	0	0	0	0	11	0	0	0	0	0	0	0	0	0	0	0	0	0	0	0	0	0	0	k:Fungi,p:Glomeromycota,c:Glomeromycetes,o:Glomerales
OTU_2789	0	0	0	0	0	0	0	0	0	0	0	0	0	0	0	0	0	0	4	0	0	0	0	0	0	0	0	0	0	0	k:Fungi,p:Glomeromycota,c:Glomeromycetes
OTU_2790	1	0	2	18	2	1	0	1	2	0	2	126	2	3	4	2	0	0	0	0	1	3	0	0	2	0	3	0	2	2	k:Fungi,p:Glomeromycota,c:Glomeromycetes
OTU_2791	0	0	0	0	0	0	0	0	4	0	0	0	0	0	0	0	0	0	0	0	0	0	0	0	0	0	0	1	0	0	k:Fungi,p:Glomeromycota,c:Glomeromycetes
OTU_2792	0	1	1	0	1	47	1	0	0	0	0	0	0	0	0	0	0	8	0	0	0	1	0	0	0	2	12	0	0	3	k:Fungi,p:Glomeromycota,c:Glomeromycetes,o:Paraglomerales
OTU_2793	0	0	0	0	0	0	4	0	0	0	0	0	0	0	0	0	0	0	0	0	0	0	0	1	0	0	0	0	0	0	k:Fungi,p:Glomeromycota,c:Glomeromycetes
OTU_2794	0	0	0	1	0	0	0	0	0	0	0	0	0	0	0	0	0	0	8	0	0	0	0	0	0	0	0	0	0	0	k:Fungi,p:Glomeromycota,c:Glomeromycetes
OTU_2795	0	0	0	0	0	0	0	0	0	0	0	0	0	0	0	0	0	0	0	0	0	0	0	0	0	0	4	0	0	1	k:Fungi,p:Glomeromycota,c:Glomeromycetes,o:Glomerales
OTU_2796	0	0	0	0	0	3	0	0	0	0	0	0	0	0	0	0	0	0	0	0	0	0	0	0	0	0	0	0	0	8	k:Fungi,p:Glomeromycota,c:Glomeromycetes
OTU_2797	0	2	3	0	0	0	1	0	0	0	0	0	0	0	0	0	0	0	0	0	0	0	0	0	0	0	11	0	0	3	k:Fungi,p:Glomeromycota,c:Glomeromycetes,o:Glomerales,f:Glomeraceae,g:Glomus
OTU_2798	0	0	0	0	0	0	0	0	0	0	0	0	0	0	0	0	0	0	0	0	0	0	0	0	0	4	0	0	0	0	k:Fungi,p:Glomeromycota,c:Glomeromycetes,o:Paraglomerales,f:Paraglomeraceae
OTU_279	8	3	0	23	17	51	43	31	50	8	8	98	16	29	5	27	9	16	17	55	17	22	2	23	20	148	113	58	81	54	k:Fungi,p:Glomeromycota,c:Glomeromycetes
[truncated: 3,768 more rows]

## Sheet: Sheet2
level	dist	test	sub-condition1 vs sub-condition2	R-value	P-value
OTU	bray	anosim	BY vs SH	0.0934	0.118
OTU	bray	anosim	BY vs SY	0.412	0.007
OTU	bray	anosim	SH vs SY	0.146	0.154
OTU	bray	anosim	all_groups	0.146	0.048
level	dist	test	sub-condition1 vs sub-condition2	SSD	MSD	df	sigma2	P.value
OTU	bray	amova	BY vs SH	0.413	0.413	1	0.0175	0.001
OTU	bray	amova	BY vs SY	0.422	0.422	1	0.0346	0.004
OTU	bray	amova	SH vs SY	0.404	0.404	1	0.0242	0.012
OTU	bray	amova	all_groups	0.824	0.412	2	0.0225	0
level	dist	test	sub-condition1 vs sub-condition2	R-value	P-value
OTU	bray	anosim	A vs B	0.224	0.035
OTU	bray	anosim	A vs C	0.436	0.037
OTU	bray	anosim	A vs D	0.826	0.018
OTU	bray	anosim	A vs E	0.815	0.017
OTU	bray	anosim	A vs F	0.328	0.036
OTU	bray	anosim	A vs G	0.764	0.025
OTU	bray	anosim	B vs C	-0.0432	0.59
OTU	bray	anosim	B vs D	0.543	0.039
OTU	bray	anosim	B vs E	0.42	0.019
OTU	bray	anosim	B vs F	0.246	0.025
OTU	bray	anosim	B vs G	0.605	0.03
OTU	bray	anosim	C vs D	0.519	0.1
OTU	bray	anosim	C vs E	0.778	0.1
OTU	bray	anosim	C vs F	0.111	0.239
OTU	bray	anosim	C vs G	1	0.1
OTU	bray	anosim	D vs E	0.815	0.1
OTU	bray	anosim	D vs F	0.543	0.027
OTU	bray	anosim	D vs G	0.63	0.1
OTU	bray	anosim	E vs F	0.549	0.016
OTU	bray	anosim	E vs G	0.926	0.1
OTU	bray	anosim	F vs G	0.21	0.136
OTU	bray	anosim	all_groups	0.441	0.001
level	dist	test	sub-condition1 vs sub-condition2	SSD	MSD	df	sigma2	P.value
OTU	bray	amova	A vs B	0.301	0.301	1	0.0195	0.005
OTU	bray	amova	A vs C	0.281	0.281	1	0.0274	0.012
OTU	bray	amova	A vs D	0.47	0.47	1	0.0741	0.013
OTU	bray	amova	A vs E	0.485	0.485	1	0.0788	0.011
OTU	bray	amova	A vs F	0.348	0.348	1	0.0297	0.024
OTU	bray	amova	A vs G	0.449	0.449	1	0.0719	0.017
OTU	bray	amova	B vs C	0.186	0.186	1	-0.000835	0.464
OTU	bray	amova	B vs D	0.442	0.442	1	0.0602	0.014
OTU	bray	amova	B vs E	0.398	0.398	1	0.0499	0.02
OTU	bray	amova	B vs F	0.378	0.378	1	0.0308	0.012
OTU	bray	amova	B vs G	0.522	0.522	1	0.0831	0.01
OTU	bray	amova	C vs D	0.328	0.328	1	0.0491	0.106
OTU	bray	amova	C vs E	0.366	0.366	1	0.0632	0.109
OTU	bray	amova	C vs F	0.276	0.276	1	0.0245	0.123
OTU	bray	amova	C vs G	0.425	0.425	1	0.0878	0.106
OTU	bray	amova	D vs E	0.478	0.478	1	0.0935	0.093
OTU	bray	amova	D vs F	0.438	0.438	1	0.0619	0.043
OTU	bray	amova	D vs G	0.388	0.388	1	0.0686	0.103
OTU	bray	amova	E vs F	0.421	0.421	1	0.0582	0.019
OTU	bray	amova	E vs G	0.503	0.503	1	0.108	0.093
OTU	bray	amova	F vs G	0.303	0.303	1	0.0308	0.088
OTU	bray	amova	all_groups	2.31	0.385	6	0.0486	0

## Sheet: Sheet3
Figure AMF rarefaction curve of rhizosphere soil in Sophora japonica. Note: SY represents sandstone; SY1 and SY2 represent altitudes of 171.45 and 672.25 m, respectively. BY represents dolomite; BY1, BY2, and BY3 represent altitudes of 171.45 and 230.40 m, respectively. SH represents limestone; SH1, SH2, SH3, SH4, and SH5 represent altitudes of 319.10, 438.50, 537.40, 672.25, and 714.00 m, respec…

## Sheet: Sheet4
Sample	Altitude	Longitude and latitude	pH	AP	AN	AMg	ACa	AK	SOM
ID	(m)			(mg kg-1)	(g kg-1)	(mg kg-1)	(mg kg-1)	(mg kg-1)	(g kg-1)
SY1	171.45	25°4'8"N	5.99 ± 0.52 a	35 ± 12 a	0.09 ± 0.00 a	66 ± 17 a	1062 ± 286 a	175 ± 160 a	14 ± 0.31 a
		110°18'3"E
SY2	672.25	25°50'19"N	5.89 ± 0.37 a	55 ± 39 a	0.16 ± 0.05 a	55 ± 12 a	835 ± 126 a	87 ± 26 a	21 ± 6.21 a
		111°12'27"E
BY1	171.45	25°53'25"N	5.44 ± 0.12 a	73 ± 58 b	0.13 ± 0.01 b	47 ± 7 a	698 ± 72 a	52 ± 8 b	19 ± 0.38 b
		111°3'33"E
BY2	230.4	25°55'17"N	4.72 ± 0.32 b	166 ± 121 b	0.12 ± 0.02 b	31 ± 17 a	440 ± 143 a	145 ± 85 b	18 ± 4.34 b
		111°0'52"E
BY3		25°49'26"N	4.62 ± 0.34 b	825 ± 72 a	0.21 ± 0.03 a	49 ± 23 a	1155 ± 661 a	298 ± 33 a	29 ± 3.16 a
		111°2'18"E
SH1	319.1	25°52'28"N	5.65 ± 0.73 b	67 ± 42 b	0.18 ± 0.06 b	306 ± 14 a	2432 ± 242 b	171 ± 125 a	19 ± 2.01 c
		111°6'1"E
SH2	438.5	25°51'36"N	6.48 ± 0.38 a	181 ± 90 b	0.16 ± 0.04 b	136 ± 65 b	2279 ± 347 b	218 ± 119 a	23 ± 7.17 bc
		111°8'8"E
SH3	537.4	25°53'54"N	4.66 ± 0.34 c	381 ± 19 a	0.24 ± 0.10 b	106 ± 16 b	544 ± 128 d	241 ± 79 a	25 ± 4.71 bc
		111°10'41"E
SH4	672.25	25°49'28"N	6.10 ± 0.25 ab	182 ± 95 b	0.35 ± 0.02 a	115 ± 13 b	3312 ± 145 a	188 ± 49 a	53 ± 0.53 a
		111°15'37"E
SH5	714	25°50'19"N	6.51 ± 0.25 a	195 ± 95 b	0.19 ± 0.05 b	93 ± 5 b	1782 ± 347 c	142 ± 83 a	28 ± 5.21 b
		111°12'28"E
Table 1 Different sampling sites physicochemical properties, with differences in lithology and altitude.
Note: Data are presented as mean ± standard deviation. SY represents sandstone; SY1 and SY2 represent altitudes of 100–200 and 600–700 m, respectively. BY represents dolomite; BY1, BY2, and BY3 represent altitudes of 100–200, 200–300, and 200–300 m, respectively. SH represents limestone; SH1, SH2, SH3, SH4, and SH5 represent altitudes of 300–400, 400–500, 500–600, 600–700, and 700–800 m, respecti…
